# Supplementary material for: Multi-omics approach highlights differences between RLP classes in Arabidopsis thaliana
Source: BMC Genomics. 2021 Jul 20;22:557. doi: 10.1186/s12864-021-07855-0 (PMC8290556; doi:10.1186/s12864-021-07855-0)
Supplement: Supplementary file 5 — Additional file 5: [file 12864_2021_7855_MOESM5_ESM.xz]

Archive with 15 entries (14 files):
- SupplementaryData
- SupplementaryData/SNP_analysis.R
- SupplementaryData/RLP_imputed.csv
- SupplementaryData/calculate_pres_abs_transcriptome_proteome.R
- SupplementaryData/.Rhistory
- SupplementaryData/CNVdata_ RLPsoverlappingwithCNVs.out
- SupplementaryData/CNVdata_TPC2019-LSB-00640R2_Supplemental_Data_Set_edit.bed
- SupplementaryData/heatmap_presence_absence_transcriptome_proteome.R
- SupplementaryData/Proteomics_mediancenter.R
- SupplementaryData/RLPs.csv
- SupplementaryData/Satistics_ChiSquare.R
- SupplementaryData/Expression_data_genevestigator.pdf
- SupplementaryData/Aligment_muscle_full-length_RLPs.muscle
- SupplementaryData/Alignment_muscle_LRR_eJM_TM_cJM_RLPs.muscle
- SupplementaryData/RLP_NA_transprot.csv
