# Supplementary material for: Multi-omics approach highlights differences between RLP classes in Arabidopsis thaliana
Source: BMC Genomics. 2021 Jul 20;22:557. doi: 10.1186/s12864-021-07855-0 (PMC8290556; doi:10.1186/s12864-021-07855-0)
Supplement: Supplementary file 5 — Additional file 5: [file 12864_2021_7855_MOESM5_ESM.xz › SupplementaryData/SNP_analysis.R]

library(PopGenome)
setwd("file path")

# Reading data, read VCF
#for whole genome you need to read your data with readvcf
list <- read.table("startstop",  header = TRUE)
getstats <- function(a,b,c)
{
  GENOME.class <- readVCF("file path/vcf/1001genomes.gz",numcols=10000, tid="1",
      from=a, to=b, approx=TRUE, gffpath="file path/Arabidopsis_thaliana.gff3", include.unknown = TRUE)

  GENOME.class <- set.synnonsyn(GENOME.class, ref.chr= "file path/arabidopsis_thaliana.fasta")

  GENOME.class.split <- split_data_into_GFF_features (GENOME.class, gff.file = "file path/gff/1001genomes.gff",
                                                     chr = c, feature = "gene")
  GENOME.class.split@region.names
  GENOME.class.split <- neutrality.stats(GENOME.class.split)
  GENOME.class.split <- diversity.stats(GENOME.class.split)


  result <- as.data.frame(get.neutrality(GENOME.class.split)[[1]])
  result$num.sites <- GENOME.class.split@n.sites
  resultb <- as.data.frame(get.diversity(GENOME.class.split)[[1]])
  
  ###To obtain Pi/site within a gene, we have to divide nucl. diversity within by the number of sites:
  resultb$Pi.site <- resultb$nuc.diversity.within / GENOME.class.split@n.sites
  
  Results <- merge(result, resultb, by = "row.names")[,c(1,11,3,2,12,17)]
  return(Results)
}

resultados <- mapply(getstats, list$start[46:56], list$stop[46:56], list$chr[46:56])
rest<-do.call(rbind.data.frame, resultados)
write.table(rest, file = "46_50" , sep = "\t")


#########
#THIS PART GETS NON SYNONYMOUS STATS
#########
list <- read.table("startstop",  header = TRUE)
getstats_nonsyn <- function(a,b,c)
{
  GENOME.class <- readVCF("file path/vcf/1001genomes.gz",numcols=10000, tid="1",
                          from=a, to=b, approx=TRUE, gffpath="file path/Arabidopsis_thaliana.gff3", include.unknown = TRUE)
  
  GENOME.class <- set.synnonsyn(GENOME.class, ref.chr= "file path/arabidopsis_thaliana.fasta")
  GENOME.class.split <- split_data_into_GFF_features (GENOME.class, gff.file = "file path/gff/1001genomes.gff",
                                                      chr = c, feature = "gene")
  GENOME.class.split@region.names
  GENOME.class.split<- neutrality.stats(GENOME.class.split, subsites="nonsyn")
  GENOME.class.split <- diversity.stats(GENOME.class.split, pi = F, subsites="nonsyn")

  result_nonsyn <- as.data.frame(get.neutrality(GENOME.class.split)[[1]])
  result_nonsyn$num.sites <- GENOME.class.split@n.sites
  resultb_nonsyn <- as.data.frame(get.diversity(GENOME.class.split)[[1]])

  ###To obtain Pi/site within a gene, we have to divide nucl. diversity within by the number of sites:
  resultb_nonsyn$Pi.site <- resultb_nonsyn$nuc.diversity.within / GENOME.class.split@n.sites

  Results_nonsyn <- merge(result_nonsyn, resultb_nonsyn, by = "row.names")[,c(1,11,3,2,12,17)]
  return(Results_nonsyn)
}

resultados <- mapply(getstats_nonsyn, list$start[1:56], list$stop[1:56], list$chr[1:56])
rest<-do.call(rbind.data.frame, resultados)
write.table(rest, file = "all_nonsyn" , sep = "\t")


#########
#THIS PART GETS SYNYNYMOUS STATS
#########

list <- read.table("startstop",  header = TRUE)
getstats_syn <- function(a,b,c)
{
  GENOME.class <- readVCF("file path/vcf/1001genomes.gz",numcols=10000, tid="1",
                          from=a, to=b, approx=TRUE, gffpath="file path/Arabidopsis_thaliana.gff3", include.unknown = TRUE)
  
  GENOME.class <- set.synnonsyn(GENOME.class, ref.chr= "file path/arabidopsis_thaliana.fasta")
  GENOME.class.split <- split_data_into_GFF_features (GENOME.class, gff.file = "file path/gff/1001genomes.gff",
                                                      chr = c, feature = "gene")
  GENOME.class.split@region.names
  GENOME.class.split<- neutrality.stats(GENOME.class.split, subsites="syn")
  GENOME.class.split <- diversity.stats(GENOME.class.split, pi = F, subsites="syn")
  
  result_syn <- as.data.frame(get.neutrality(GENOME.class.split)[[1]])
  result_syn$num.sites <- GENOME.class.split@n.sites
  resultb_syn <- as.data.frame(get.diversity(GENOME.class.split)[[1]])
  
  ###To obtain Pi/site within a gene, we have to divide nucl. diversity within by the number of sites:
  resultb_syn$Pi.site <- resultb_syn$nuc.diversity.within / GENOME.class.split@n.sites
  
  Results_syn <- merge(result_syn, resultb_syn, by = "row.names")[,c(1,11,3,2,12,17)]
  return(Results_syn)
}

resultados <- mapply(getstats_syn, list$start[44], list$stop[44], list$chr[44])
rest<-do.call(rbind.data.frame, resultados)
write.table(rest, file = "44syn" , sep = "\t")


########
#PCA
########
install.packages("devtools")
library(devtools)
install_github("vqv/ggbiplot")


library(ggbiplot)
df <- read.table("Documents/popgenome/200216_Chr", header = TRUE)
df <- df[complete.cases(df), ]
df.pca <- prcomp(na.omit(df[,c(2:6)]), center = TRUE,scale. = TRUE)

summary(df.pca)

ggbiplot(df.pca, ellipse = TRUE, groups = df[,c(7)], size=20) +
  geom_point(aes(colour=df[,c(7)]), size = 3) 
ggbiplot(df.pca, labels=df$V9)


#########
#Violin Plots
#########

library(ggplot2)
library(patchwork)
library(ggpubr)

df <- read.table("file path/SNPs_NA.txt", header = TRUE)
dfnonsyn <- read.table("file path/Nonsyn_SNPs_NA.txt", header = TRUE)
dfsyn <- read.table("file path/Syn_SNPs_NA.txt", header = TRUE)
dfratio <- read.table("file path/SNP_ratio.txt", header = TRUE)

ggplot(df, aes(x=regulated_genes, y=n.segregating.sites, fill=regulated_genes)) +
  geom_violin(trim= TRUE) +
  geom_boxplot(width=0.8) +
  geom_jitter(shape=16, position=position_jitter(0.1)) +
  theme_bw() + 
  theme(panel.grid.major = element_blank(), 
        panel.grid.minor = element_blank(), 
        text = element_text(size=20),
        axis.text.x = element_text(size = 20, colour = "black"),
        axis.text.y = element_text(size = 20, colour = "black"),
        legend.title=element_blank(),
        legend.text = element_text(size = 20)) +
  scale_fill_manual(values=c("#006699", "#FFCC33", "#0099FF")) +
  stat_compare_means(method = "t.test", 
                     label.x.npc = "middle",
                     label.y = 88, 
                     size=5,
                     label = "p.format") 
