# Supplementary material for: Multi-omics approach highlights differences between RLP classes in Arabidopsis thaliana
Source: BMC Genomics. 2021 Jul 20;22:557. doi: 10.1186/s12864-021-07855-0 (PMC8290556; doi:10.1186/s12864-021-07855-0)
Supplement: Supplementary file 5 — Additional file 5: [file 12864_2021_7855_MOESM5_ESM.xz › SupplementaryData/RLP_imputed.csv]

AGI code	AGI code isoform	Description	FP	T	P	Description	Subfamily/class	Mondragon_Class/completeness	FP_AP1	FP_AP2	FP_AP3	FP_AP4	FP_AP5	FP_AP6	FP_AP7	FP_AP8	FP_AP9	FP_AP10	FP_AP11	FP_AP12	FP_AP13	FP_AP14	FP_AP15	FP_AP16	FP_AP17	FP_AP18	FP_AP19	FP_AP20	FP_AP21	FP_AP22	FP_AP23	FP_CC1	FP_CC2	FP_SDL1	FP_SDL2	FP_SDL3	FP_SDL4	FP_SDL5	T_AP1	T_AP2	T_AP3	T_AP4	T_AP5	T_AP6	T_AP7	T_AP8	T_AP9	T_AP10	T_AP11
AT1G45616	AT1G45616.1	receptor like protein 6		0		NLR;RLP	AtRLP6;N/A	partial	14.6543	15.887	12.0209	13.7222	14.9819	12.5354	14.9384	14.4483	13.5465	14.4253	15.4144	13.5248	16.7273	13.5322	16.567	16.3476	14.322	14.3226	13.1333	14.6888	15.565	14.0481	14.8995	14.3504	13.4582	13.5619	13.4699	13.1768	15.1269	13.2261	1.17231	0.0252562	-0.346474	1.14646	-0.185311	-0.808936	-1.3544	-1.36973	-1.89016	-0.371723	0.243363
AT2G32680	AT2G32680.1	receptor like protein 23	0	0		NLR;RLP	AtRLP23;N/A	partial	19.3817	16.5048	13.8207	11.7015	18.5131	18.2281	18.7007	16.488	19.3337	21.4822	23.6819	24.4503	24.0367	25.5756	23.6174	25.0871	14.0266	16.9768	19.2095	18.1679	18.2996	17.2493	19.4936	13.125	15.0594	16.5173	16.4348	16.3247	17.1761	17.7075	3.05301	-1.24673	-0.880546	0.191586	-0.0180738	-0.244383	-0.77798	-0.866379	-1.37466	0.755333	0.662676
AT2G33060	AT2G33060.1	receptor like protein 27	0	0	0	NLR;RLP	AtRLP27;N/A	partial	16.9976	14.1778	13.4611	18.0813	17.0706	14.3232	17.5548	13.3829	14.5498	18.6744	17.0934	17.6056	15.9984	15.2639	15.0725	15.2634	15.6055	18.748	17.8879	20.3235	21.18	14.5364	15.1758	14.7226	13.5743	13.1163	17.8534	16.8323	18.1351	16.8549	0.834587	-0.265798	-0.576389	1.18046	1.27585	-0.692804	-0.943152	0.131976	-1.40186	1.79753	1.85715
AT3G11010	AT3G11010.1;AT3G11010.2;AT3G11010.3;AT3G11010.4;AT3G11010.5;AT3G11010.6	receptor like protein 34;receptor like protein 34;receptor like protein 34;receptor like protein 34;receptor like protein 34;receptor like protein 34		0		NLR;RLP	AtRLP34;N/A	partial	13.0418	13.4395	13.0499	12.9858	14.1136	13.7189	15.5937	15.1651	14.702	13.7076	13.2065	14.2373	14.2641	14.5233	14.8303	14.2485	13.7967	13.2597	14.0534	14.3619	13.9094	14.8162	13.0793	13.8851	14.7204	13.5201	15.7535	14.2753	13.8333	14.9384	3.72746	1.90999	2.68515	2.16963	1.24142	0.481206	1.44565	3.70593	1.75009	2.99657	2.76399
AT3G28890	AT3G28890.1;AT3G28890.2	receptor like protein 43;receptor like protein 43		0		NLR;RLP	AtRLP43;N/A	partial	14.5069	13.5114	11.8675	11.5577	12.0871	11.6646	14.4119	14.8234	15.9004	13.2162	14.9541	14.7792	13.723	16.0674	13.9744	15.5332	12.7082	13.9723	13.972	13.5208	14.9163	14.232	12.5802	13.8728	14.0488	14.4802	13.5556	14.0236	14.2256	13.4541	2.45924	-0.537722	-0.0031066	-0.436677	0.101109	-0.283747	-0.0549551	-1.06767	-1.17378	1.24773	1.54654
AT4G13810	AT4G13810.1;AT4G13810.2;AT4G13810.3	receptor like protein 47;receptor like protein 47;receptor like protein 47		0		NLR;RLP	AtRLP47;N/A	partial	15.327	13.835	12.5563	14.4153	14.0906	14.735	13.2916	14.3448	14.3892	15.1391	13.8318	14.1642	15.4229	15.6585	13.9221	13.9665	13.638	14.4061	15.0845	14.3751	14.7015	14.6341	15.4013	12.4298	14.6495	13.6243	12.3611	15.9622	14.9715	14.3888	4.84613	0.828754	-0.710581	-0.234928	0.377264	0.0196109	-0.986874	-1.47588	0.95349	3.32141	3.58545
AT1G07390	AT1G07390.1;AT1G07390.2;AT1G07390.3;AT1G07390.4;AT1G07390.5	receptor like protein 1;receptor like protein 1;receptor like protein 1;receptor like protein 1;receptor like protein 1	0	0		RLP	AtRLP1		21.6282	20.0655	20.0177	18.7377	13.1148	13.7824	12.7477	13.3051	19.5837	17.9318	18.3918	17.9678	15.4382	15.9818	15.6278	19.7036	16.6578	17.9397	18.9918	18.6085	21.4279	17.8614	14.8088	13.8865	17.5662	18.2019	19.2529	15.7492	17.1819	15.6439	3.63467	3.63222	2.81493	1.00629	0.248964	0.236532	1.58869	1.35044	-0.389921	1.50562	1.21582
AT1G17240	AT1G17240.1;AT1G17240.2	receptor like protein 2;receptor like protein 2		0		RLP	AtRLP2		14.6571	13.612	13.2737	12.2666	14.9662	13.3788	14.2461	12.9392	15.4128	12.569	15.0972	14.39	15.5571	14.0137	15.7011	14.6651	13.81	13.4749	13.6972	14.2865	15.4869	15.7299	14.9319	13.0823	13.8989	13.9043	14.595	15.8641	12.9969	14.7549	1.28096	0.127287	-0.853758	-0.659597	-0.0138749	0.96274	-0.0413524	1.89985	-1.15114	-0.593348	0.282088
AT1G17250	AT1G17250.1	receptor like protein 3		0		RLP	AtRLP3		16.478	11.7652	11.8468	13.1629	13.4675	12.6257	14.1727	14.3057	14.3631	13.8873	16.4007	14.3143	15.429	15.3529	14.1877	14.8873	15.5497	16.253	14.1027	14.1092	15.3974	14.2091	15.2924	13.1495	13.6108	12.1767	14.5822	13.0638	14.2432	14.356	1.32032	-0.0593109	-0.0642351	-0.0158879	1.22939	0.172128	-0.244124	-1.00099	-2.37076	-0.205457	0.18575
AT1G28340	AT1G28340.1	receptor like protein 4	0	0	0	RLP	AtRLP4		22.594	23.6463	23.0106	24.0116	23.7566	24.5028	23.3608	23.0022	15.0981	22.9825	23.1201	24.0124	23.2638	23.904	22.6301	22.0487	23.2166	23.6776	23.6156	22.6187	22.7991	21.351	23.1456	21.7025	22.0012	21.7578	23.4225	23.4619	23.6144	23.8134	5.05249	4.83919	4.23544	4.95285	4.94631	5.45443	5.03332	4.64263	-0.892579	4.02707	3.8444
AT1G47890	AT1G47890.1	receptor like protein 7	0	0		RLP	AtRLP7		15.2662	12.9303	13.1139	13.9381	19.4767	13.2661	14.5019	26.1756	13.4375	13.6105	13.5771	15.0868	13.6991	14.6666	14.648	19.1599	14.5203	14.0847	14.7458	14.9334	14.6279	13.1208	15.4207	12.772	12.7879	12.8479	13.8697	15.0832	13.7613	14.3263	2.05929	0.00786653	-0.63221	0.28742	-0.343881	-0.444818	-1.19531	-0.758821	-0.66765	-0.507698	0.0570847
AT1G58190	AT1G58190.1;AT1G58190.2;AT1G58190.3;AT1G58190.4	receptor like protein 9;receptor like protein 9;receptor like protein 9;receptor like protein 9	0	0		RLP	AtRLP9		19.2103	19.0296	21.1738	18.5052	19.9692	17.6091	20.6596	14.3677	22.5336	19.8713	21.0229	15.6826	17.312	17.8634	18.9257	19.8669	21.4594	18.1617	18.8142	20.4464	15.8861	16.9078	17.9186	19.1662	19.0954	13.4121	19.071	21.0162	21.9748	20.287	-0.146793	-0.360978	0.516379	-1.024	-0.849862	0.199564	-0.587639	-0.414496	-2.01016	-0.246307	-0.292349
AT1G65380	AT1G65380.1	Leucine-rich repeat (LRR) family protein	0	0		RLP	AtRLP10		18.8063	17.6924	18.8059	20.7937	20.3193	18.7251	14.0607	13.8838	14.1356	19.7108	19.3759	16.4005	17.8108	17.5859	18.4031	17.3244	19.4836	19.9598	20.51	16.6028	16.2136	18.4604	20.5545	20.3611	21.0909	17.6259	19.5292	18.1666	19.378	18.8494	1.31716	1.53928	0.791123	2.68607	2.76548	4.58011	3.05538	3.55043	-1.5257	2.28345	2.13805
AT1G71400	AT1G71400.1	receptor like protein 12	0	0		RLP	AtRLP12		14.1063	13.6329	13.4864	17.0066	14.0366	15.9831	18.9808	15.7651	13.9561	14.0511	14.5605	14.5905	19.5459	13.5713	15.1206	17.5982	21.4932	17.6564	16.9731	17.4358	14.5076	19.2024	20.6109	18.9129	17.6265	14.2864	18.7843	22.4817	21.8616	15.9256	0.843005	0.815997	-0.0116435	-0.760862	-0.444084	-0.372204	-1.12588	-1.79621	-1.39534	-0.268857	-0.312758
AT1G74170	AT1G74170.1;AT1G74170.2	receptor like protein 13;receptor like protein 13		0		RLP	AtRLP13		13.2188	13.4732	13.5788	14.3594	13.5205	13.164	14.0552	15.1434	13.7733	13.269	14.2059	14.2476	14.9848	14.4647	13.8835	15.2126	13.7615	14.2388	12.4445	15.4321	14.7634	14.5691	15.4133	13.3949	13.5499	14.6087	14.6172	13.5624	12.0149	14.4366	2.14324	2.2156	1.42761	2.97746	2.3141	-0.00616463	-1.7965	-1.59857	-1.92409	2.23496	2.43558
AT1G74180	AT1G74180.1;AT1G74180.2	receptor like protein 14;receptor like protein 14		0		RLP	AtRLP14		14.2299	14.2421	13.2494	13.398	14.7042	12.7195	12.7089	15.1647	12.8113	14.5362	14.1584	12.9328	16.6075	13.3599	15.0163	13.0963	12.5949	14.4012	14.9949	14.0393	15.2729	15.3405	14.0615	13.5855	14.0284	11.3221	14.1786	14.4764	13.9699	13.469	1.8165	1.88142	1.1093	2.51702	1.21121	-0.972546	-0.323645	0.0891278	-1.2542	2.72319	2.85818
AT1G74200	AT1G74200.1;AT1G74200.2;AT1G74200.3	receptor like protein 16;receptor like protein 16;receptor like protein 16		0		RLP	AtRLP16		14.3585	14.1532	13.1487	13.5968	12.0996	13.2812	14.3291	14.391	14.217	12.9755	14.7159	13.9907	15.7618	14.4447	14.6714	14.9251	12.5043	12.7536	14.8814	14.1239	14.4658	13.9112	14.4191	13.4213	16.2147	13.4013	12.9155	13.6591	15.9835	14.1987	1.19859	0.841166	1.12011	1.30501	0.927685	-0.436147	0.865367	1.27889	2.34113	1.044	0.76466
AT1G80080	AT1G80080.1	Leucine-rich repeat (LRR) family protein	0	0		RLP	AtRLP17		15.5009	19.5069	19.4055	20.2519	12.7422	26.0185	28.3423	21.9816	18.7823	14.4854	19.4132	18.641	14.2463	18.9109	15.1045	13.7782	21.0614	18.2383	18.5682	19.6267	19.2746	19.4747	20.5464	20.2826	20.6168	14.3266	16.9424	21.2619	19.0693	20.1582	0.518001	0.254146	-0.457448	1.56189	1.02221	6.04273	-1.49938	-1.21317	-0.97035	0.097437	0.385186
AT2G15080	AT2G15080.1;AT2G15080.2	receptor like protein 19;receptor like protein 19	0	0		RLP	AtRLP19		22.6757	22.2501	22.5597	12.7454	11.8791	23.421	20.913	19.5039	14.7173	19.8008	19.4953	18.6359	19.0406	19.879	19.9732	20.8297	19.9671	15.2124	21.7939	17.6918	21.7772	19.0702	13.5235	13.7554	12.5452	18.7383	20.4139	13.7888	21.4509	16.8481	-0.17717	-1.03948	-0.273861	0.258907	-1.16053	-0.765054	-0.954228	-0.93687	-1.76329	4.69821	4.71417
AT2G25440	AT2G25440.1	receptor like protein 20		0		RLP	AtRLP20		14.712	14.9496	12.372	13.1387	13.8153	13.8925	14.1298	13.556	15.6542	13.4875	15.7115	14.4135	15.4039	14.156	15.1441	14.6989	14.179	14.1377	13.4814	13.2823	14.1285	14.282	15.0828	14.063	14.5079	14.8824	12.6242	14.3367	15.1481	14.249	3.40055	-0.383762	-1.61722	-0.217584	-0.40264	0.0247008	-0.512837	-0.350907	-1.0139	-0.364748	-0.570948
AT2G32660	AT2G32660.1;AT2G32660.2	receptor like protein 22;receptor like protein 22		0		RLP	AtRLP22		13.7978	13.9919	13.2123	12.6506	12.2621	15.0577	11.7743	13.2371	14.7051	13.8227	13.6003	13.3557	15.276	16.0198	15.2144	15.629	14.6472	14.839	13.3691	13.6708	13.7583	13.5682	15.1496	13.3984	13.7976	12.9905	13.0222	14.9791	12.4629	14.1351	2.71287	2.00791	-0.263384	-0.234765	0.281877	2.49529	0.0931735	0.911188	-1.1769	-0.367172	0.0589508
AT2G33020	AT2G33020.1	receptor like protein 24		0		RLP	AtRLP24		16.5517	12.9773	12.7638	12.7593	13.5252	12.9789	13.6103	15.5053	15.6157	14.4269	14.1469	13.6716	15.5806	15.1453	14.1021	16.447	14.4801	13.6008	15.1299	13.6762	14.2113	13.6838	13.0411	13.5164	14.684	13.483	15.5886	13.674	15.4337	15.1463	0.0557814	0.312679	-0.218598	0.753157	0.244368	-0.309646	-1.48857	-0.494439	-1.21636	-0.231012	-0.166361
AT2G33050	AT2G33050.1	receptor like protein 26		0	0	RLP	AtRLP26		14.1539	13.9525	13.4995	13.6126	12.2647	13.1358	13.8526	14.6033	13.2797	13.8004	16.0378	15.5528	15.2773	14.6273	13.6097	14.9318	13.5605	12.6227	13.86	12.2704	14.1776	14.1677	14.5137	13.0011	12.925	14.0473	13.2475	14.433	15.4968	14.979	-0.130486	1.19067	-0.736188	0.244797	0.218323	1.79899	1.24544	2.62269	-2.64822	1.38754	1.52016
AT2G33080	AT2G33080.1	receptor like protein 28		0		RLP	AtRLP28		13.672	14.9286	13.297	13.6421	15.0183	14.5725	13.4602	14.9034	15.2387	13.2275	13.0905	14.6598	15.8528	14.4897	14.3855	15.5809	15.1489	14.8726	13.9798	14.5094	15.126	12.2017	14.2022	13.8243	13.4957	13.7262	13.5637	13.1866	14.0638	16.0285	-0.357446	-0.745021	-0.51806	-0.586577	-0.523891	-0.509582	-1.76809	-1.62534	-2.40647	0.0950792	-0.81941
AT2G42800	AT2G42800.1	receptor like protein 29	0	0		RLP	AtRLP29		23.9044	22.8057	24.7015	27.3222	26.3763	25.3599	25.591	25.6843	20.9119	27.989	28.1313	23.0228	21.916	20.8115	25.0604	21.8533	20.9132	28.0396	26.5358	26.5311	24.8877	17.8632	18.861	17.7712	20.0676	18.5869	24.0978	16.7376	19.9687	22.6673	0.796701	-0.307279	-0.349598	3.0004	2.08809	2.82842	-1.34844	-1.01996	-0.804704	0.813221	0.647719
AT3G05360	AT3G05360.1	receptor like protein 30	0	0		RLP	AtRLP30		19.004	17.7809	16.9108	16.2825	12.5987	17.1445	19.4725	20.4085	22.1986	17.4458	15.7858	14.9611	16.1835	15.0167	14.9285	18.9302	19.3328	14.8847	17.614	14.4898	15.1194	15.2585	20.8886	17.7291	18.8272	13.9866	15.9171	18.3415	19.8628	15.224	5.15133	4.42951	3.46408	1.05232	0.176474	-0.296822	1.32426	5.10621	0.249046	0.706881	0.229003
AT3G05370	AT3G05370.1	receptor like protein 31		0		RLP	AtRLP31		15.6674	14.8023	14.0012	12.2786	13.6694	13.2619	12.9827	12.9672	15.4278	15.9672	13.1616	14.6752	15.6383	15.4766	15.3877	14.7463	14.6501	14.1916	14.1199	14.5146	14.4201	15.1621	14.7017	14.6335	14.132	14.9935	13.8204	15.4843	14.6372	16.2111	3.17407	0.0183618	-0.355528	1.78497	1.36279	-0.738934	-0.414406	-1.22078	-0.417184	1.82034	1.95034
AT3G05650	AT3G05650.1	receptor like protein 32	0	0		RLP	AtRLP32		16.4344	14.6935	13.9894	13.519	13.3217	13.5025	21.4407	14.3304	14.8631	16.8861	22.6748	21.4865	22.1732	17.1263	18.5678	16.3824	13.2305	19.3465	18.9944	14.8945	17.6068	14.6319	15.6716	13.5528	21.4093	20.0496	15.3303	21.3598	14.6733	21.5123	1.91797	0.818307	-0.0261482	1.3808	0.26668	-0.549934	-0.280305	-1.21458	-2.38209	5.06972	5.03217
AT3G05660	AT3G05660.1	receptor like protein 33		0		RLP	AtRLP33		13.7881	15.0912	12.4224	11.9577	13.5125	12.7209	13.4647	13.7556	14.7156	13.7285	13.6646	13.6718	13.8482	12.9427	14.3953	15.3656	12.6819	14.3103	13.4672	14.1514	14.7653	14.3046	13.4583	14.2236	13.496	14.0958	12.3915	14.3923	15.6798	13.3839	3.04562	-0.667039	-1.24862	0.797223	-0.734995	-0.785001	0.135141	1.28316	-0.686299	0.216531	0.205377
AT3G11080	AT3G11080.1;AT3G11080.2	receptor like protein 35;receptor like protein 35	0	0		RLP	AtRLP35		13.7982	13.5807	13.4449	13.4961	13.993	12.9066	13.4928	13.5321	18.9204	13.7651	15.5207	15.3507	14.5391	14.5025	14.1953	19.3174	14.3216	14.8802	11.7848	15.6134	15.6444	16.167	14.6828	13.14	12.0164	14.9627	14.6287	15.3573	13.2468	13.1976	3.4871	2.07183	1.1434	0.204246	-0.232941	-0.680883	0.944807	0.998429	-1.51793	0.506586	-1.01559
AT3G23010	AT3G23010.1;AT3G23010.2	receptor like protein 36;receptor like protein 36		0		RLP	AtRLP36		15.0262	13.3719	14.1883	13.5466	13.8838	13.1057	11.7851	14.4616	13.7414	14.2801	12.0777	14.324	16.2223	14.0337	15.5468	16.1857	14.1824	13.8557	13.8969	12.2714	15.3922	13.8102	14.8929	14.2635	15.4211	12.0283	14.7568	13.3291	14.0304	14.4496	0.985909	-0.956039	-0.0813023	-0.0949331	0.703094	-0.611747	-0.713209	-0.081091	-0.794447	-0.221672	0.225814
AT3G23110	AT3G23110.1	receptor like protein 37	0	0		RLP	AtRLP37		13.8426	13.0785	19.6009	17.3598	19.0742	22.6204	16.6239	13.2638	15.5636	19.075	19.1703	18.8606	19.6267	19.7051	19.5901	17.3477	17.8412	17.3	17.1909	15.0828	17.8077	17.1735	14.1589	18.5686	18.2214	19.6774	14.1353	20.2926	17.6745	13.7253	1.33355	-0.176275	-0.222535	0.723454	-0.480866	-1.15245	-1.76278	-1.19167	-0.836433	1.6015	1.57564
AT3G23120	AT3G23120.1	receptor like protein 38	0	0		RLP	AtRLP38		19.1792	18.5663	13.4411	15.3867	13.2247	13.3163	13.6119	14.2449	15.3959	16.2827	18.6537	20.2855	19.793	19.6072	20.1229	18.8321	16.1817	17.4563	18.3209	16.7742	14.0474	17.9298	20.1649	13.6861	17.3484	14.4491	17.3369	18.6782	17.9732	17.878	3.09761	-0.711314	-0.532433	1.19411	-0.58609	-0.239507	-0.314762	-1.09868	-1.11524	2.65209	2.68551
AT3G24900	AT3G24900.1;AT3G24900.2	receptor like protein 39;receptor like protein 39		0		RLP	AtRLP39		14.5186	12.4447	12.598	14.3855	15.0789	13.7924	13.3255	13.827	14.4706	14.2748	15.0662	12.903	16.299	13.9555	14.196	13.3653	13.6644	13.9818	14.4132	14.2455	14.6422	13.0052	14.3853	13.8251	14.3589	12.8243	14.0142	13.8968	14.0694	14.0034	0.74713	-0.234168	-0.635738	0.434025	-0.250419	-0.496816	-1.2274	-0.405669	-1.50205	-0.0162647	-0.0642565
AT3G24982	AT3G24982.1	receptor like protein 40	0	0		RLP	AtRLP40		15.837	15.3407	13.2611	12.3658	12.597	12.9973	14.1581	19.1925	15.8215	16.2239	16.2014	18.9746	15.4578	14.9318	16.4169	21.3519	13.4087	14.2244	17.767	13.9227	14.7196	15.2191	14.6176	12.7726	13.9087	14.3389	14.0467	13.9206	15.7072	13.5688	3.05951	-0.823448	-0.882093	-0.588995	-0.308035	-0.104416	-0.372445	-0.863091	-0.638405	-0.492016	-0.111965
AT3G25010	AT3G25010.1;AT3G25010.2	receptor like protein 41;receptor like protein 41	0	0		RLP	AtRLP41		17.4588	13.1441	13.3177	12.6168	12.9373	13.8451	14.2224	16.5539	14.1603	16.428	16.3122	20.4486	18.7338	20.5316	19.3009	21.2865	13.3713	15.4072	19.0496	15.286	17.5951	18.4233	17.8237	18.0406	17.1254	16.9137	14.7259	15.1663	13.8677	13.6568	3.1005	-0.0917517	-0.385121	0.0880142	-0.433215	-1.23808	-0.911351	0.085123	-2.39399	0.432907	0.275978
AT3G25020	AT3G25020.1	receptor like protein 42	0	0		RLP	AtRLP42		17.3955	16.5784	12.3414	18.8099	13.5501	13.5459	14.7177	14.2996	13.677	21.5728	21.0515	19.28	18.2847	19.2856	18.73	22.2171	18.9319	15.5494	19.291	16.2899	20.1717	15.4836	16.9838	14.1188	18.7906	14.3234	15.6186	13.6528	15.6341	13.6382	-0.866916	-0.858496	-0.266455	0.138968	0.321091	0.0211902	-1.22741	-0.414736	-2.31792	4.58098	4.46189
AT3G49750	AT3G49750.1;AT3G49750.2	receptor like protein 44;receptor like protein 44	0	0		RLP	AtRLP44		16.0597	20.3615	20.1173	22.6508	21.9842	19.8626	15.1657	15.3946	15.1676	22.6931	21.5389	15.9565	21.2003	17.0389	21.831	14.6719	23.8926	22.6916	21.4452	22.2004	14.7354	22.0534	19.2634	21.0603	21.6737	13.8524	23.044	22.8246	23.3307	20.9421	-0.578391	1.15473	0.0119502	2.16394	2.56803	2.62142	-0.872457	-1.49046	-1.6977	3.24756	2.95423
AT3G53240	AT3G53240.1;AT3G53240.2;AT3G53240.3	receptor like protein 45;receptor like protein 45;receptor like protein 45		0		RLP	AtRLP45		13.8154	13.7783	14.0536	11.5485	13.5674	12.5354	13.9813	14.0822	13.9662	15.3463	14.8277	14.3139	15.7739	14.4137	15.6316	14.4364	13.9834	13.8119	14.3987	14.5697	13.3366	13.7411	13.1221	13.167	14.1446	14.2478	14.4211	12.7189	13.8911	14.5924	1.88136	2.0469	1.62457	3.29986	2.98441	1.73788	1.92234	1.18203	2.82493	2.10561	1.92299
AT4G04220	AT4G04220.1	receptor like protein 46		0		RLP	AtRLP46		13.2109	11.6064	13.2062	12.7832	13.4779	13.1606	12.5042	14.4465	14.0071	13.3108	16.2864	14.3726	14.6195	13.7618	15.6856	15.6911	14.9334	13.7881	12.3536	12.9765	15.4615	13.8432	14.018	12.1396	14.436	14.3043	13.3483	14.8821	13.5316	14.2377	1.03313	0.279142	-0.792177	1.8201	-0.688251	1.53623	-1.38249	-0.698182	-1.30719	1.74745	1.89208
AT4G13880	AT4G13880.1	receptor like protein 48		0		RLP	AtRLP48		13.7291	13.0711	12.0871	13.5416	13.8878	12.2495	14.0715	12.563	14.4458	13.291	14.3028	12.7716	15.6785	14.5823	13.2991	14.4462	13.1953	14.3217	15.1635	14.4694	15.1282	12.9677	14.0653	13.0378	14.4436	13.1245	13.2933	15.1544	14.4401	14.9906	1.19036	-0.0164533	-1.4445	-0.273923	-0.324277	0.456576	-1.48453	-0.389678	-0.475152	0.483216	0.459104
AT4G13920	AT4G13920.1	receptor like protein 50	0	0		RLP	AtRLP50		19.3926	14.0691	13.4214	13.8578	13.2666	13.0786	13.2884	13.8337	15.3515	13.9789	14.9763	18.2893	17.7228	18.6605	17.2762	20.1077	12.6925	13.6209	16.3272	17.9053	18.332	14.8363	13.06	13.5491	14.8305	13.8786	13.122	15.5121	13.8079	13.5581	4.52366	2.69466	1.42482	0.100123	0.215748	0.387941	-0.312801	-1.47951	-1.56601	0.354986	0.123341
AT4G18760	AT4G18760.1	receptor like protein 51	0	0		RLP	AtRLP51		25.872	27.5969	26.447	26.0241	26.262	25.9806	24.5394	25.8967	16.2166	26.245	26.1088	26.5929	26.0714	26.7501	25.5181	26.4822	25.0441	26.231	26.1016	26.8006	25.058	23.1498	24.1881	22.0294	24.0181	25.1064	25.475	25.8556	25.0456	25.2242	0.546416	2.76658	2.89564	4.13676	4.95327	2.98423	-0.773154	0.752693	-0.43231	1.1978	1.41229
AT5G25910	AT5G25910.1	receptor like protein 52		0		RLP	AtRLP52		14.7347	13.9157	13.7685	11.1373	13.7525	16.1997	13.8847	13.4643	14.5141	15.2526	15.3335	13.3241	15.8051	13.1212	14.9145	15.1379	15.8954	13.2361	15.1267	15.3626	13.3997	14.7199	15.8199	14.5317	13.7838	14.6741	13.3394	13.5885	15.1742	13.4946	4.4117	4.18517	1.58075	0.258465	-0.142908	-0.600094	-0.821081	-0.718823	-0.59273	0.736557	-0.139524
AT5G27060	AT5G27060.1;AT5G27060.2;AT5G27060.3	receptor like protein 53;receptor like protein 53;receptor like protein 53		0		RLP	AtRLP53		13.0344	13.525	11.8669	12.5406	13.2225	13.2058	12.7828	14.725	15.3043	15.0846	14.1192	15.8835	14.2859	14.6413	16.1662	15.3382	11.6134	13.5156	13.7465	14.4036	14.9234	14.987	14.5075	13.1221	13.8299	14.8217	13.2029	13.3672	13.0516	12.6894	1.20135	-0.708842	-0.131481	-0.138845	0.128657	0.313514	-1.21279	-1.26082	-0.596185	-0.27524	0.219344
AT5G40170	AT5G40170.1	receptor like protein 54	0	0		RLP	AtRLP54		24.1838	24.2548	22.6144	21.4021	19.8325	13.9336	13.4731	14.9828	15.4503	23.195	22.8421	23.5209	23.2697	23.5233	23.1501	23.8583	20.538	22.5872	23.2239	21.7448	23.1022	21.252	22.2812	19.7683	23.2069	23.6491	22.9776	20.9986	21.6283	22.7982	6.41677	6.88727	5.71712	2.93053	0.637483	-0.768535	-0.363125	-0.967086	-1.7527	3.77123	4.00619
AT5G45770	AT5G45770.1	receptor like protein 55	0	0		RLP	AtRLP55		18.904	17.2968	16.802	12.7277	14.2978	24.6605	23.5292	22.6642	14.1445	15.1673	12.6605	13.257	15.8	13.6124	14.6262	15.5322	14.4956	17.6897	13.5348	18.8846	19.7128	15.5187	14.8789	15.1958	17.0084	12.5998	16.9635	17.323	13.9003	16.686	-0.480536	-0.0822346	-0.459972	-0.40129	-0.846496	4.82059	-1.38689	-0.361266	-1.30761	-0.637308	-0.0489639
AT5G49290	AT5G49290.1;AT5G49290.2;AT5G49290.3;AT5G49290.4;AT5G49290.5;AT5G49290.6;AT5G49290.7;AT5G49290.8;AT5G49290.9	receptor like protein 56;receptor like protein 56;receptor like protein 56;receptor like protein 56;receptor like protein 56;receptor like protein 56;receptor like protein 56;receptor like protein 56;receptor like protein 56		0		RLP	AtRLP56		14.6662	12.8386	13.7966	14.6101	13.8842	13.409	13.5332	12.8996	14.8346	13.6685	14.0084	13.4503	15.5976	13.9669	13.9117	14.3491	14.4781	13.0275	14.0877	12.5543	14.8731	13.9286	13.8855	11.696	14.9899	12.9862	14.5276	14.6613	14.0664	13.7463	0.335885	-0.0523797	-0.305738	0.22591	0.358912	-0.176571	0.772579	0.247408	2.70288	0.162319	0.373799
AT5G65830	AT5G65830.1	receptor like protein 57	0	0		RLP	AtRLP57		20.3988	20.1823	21.5448	20.3911	19.1083	19.4248	12.9547	19.823	15.2814	22.9458	23.1654	19.5185	20.1364	13.9011	20.754	19.7109	22.3978	22.5122	21.6308	22.1812	19.3899	22.2901	22.1686	21.0309	15.1307	13.0978	23.1787	20.0079	20.7232	20.0907	1.26467	0.438758	0.0474346	1.58974	1.52521	3.98571	1.15872	1.21504	0.147215	1.44221	1.43523
[truncated: 19 more columns]
