# Supplementary material for: Multi-omics approach highlights differences between RLP classes in Arabidopsis thaliana
Source: BMC Genomics. 2021 Jul 20;22:557. doi: 10.1186/s12864-021-07855-0 (PMC8290556; doi:10.1186/s12864-021-07855-0)
Supplement: Supplementary file 5 — Additional file 5: [file 12864_2021_7855_MOESM5_ESM.xz › SupplementaryData/calculate_pres_abs_transcriptome_proteome.R]

setwd("file path")

df <- read.table("proteome", header = TRUE,sep = ",")


df <- cbind(df[,c(1:30)], count = apply(df, 1, function(x)length(unique(x))))
sub = 1

value <- df$count-sub

df <- cbind(df, value)
 write.table(df, file = "proteome_counted.csv", row.names = FALSE)
 
 
 
####calculate t-test####
 
 df_trans <- read.table("transcriptome_counted.csv", header = TRUE, sep = ",")
 
 df_trans_prRLPs <- df_trans[c(1:32),]
 df_trans_bRLPs <- df_trans[c(33:49),]

 t.test(df_trans_prRLPs$divided_by_n.tissue, df_trans_bRLPs$divided_by_n.tissue) 
 
 
 
 
 df_prot <- read.table("proteome_counted.csv", header = TRUE, sep = ",")
 
 df_prot_prRLPs <- df_prot[c(1:15),]
 df_prot_bRLPs <- df_prot[c(16:24),]
 
 t.test(df_prot_prRLPs$divided_by_n.tissue, df_prot_bRLPs$divided_by_n.tissue) 
 
