# Supplementary material for: Multi-omics approach highlights differences between RLP classes in Arabidopsis thaliana
Source: BMC Genomics. 2021 Jul 20;22:557. doi: 10.1186/s12864-021-07855-0 (PMC8290556; doi:10.1186/s12864-021-07855-0)
Supplement: Supplementary file 5 — Additional file 5: [file 12864_2021_7855_MOESM5_ESM.xz › SupplementaryData/CNVdata_ RLPsoverlappingwithCNVs.out]

1	5896385	5898931	AtRLP2	AT1G17240	1	5898874	5899988	CNV_267	57
1	5896385	5898931	AtRLP2	AT1G17240	1	5897039	5901727	CNV_264	1892
1	5896385	5898931	AtRLP2	AT1G17240	1	5897802	5902681	CNV_265	1129
1	5896385	5898931	AtRLP2	AT1G17240	1	5898077	5900409	CNV_266	854
1	5901169	5903439	AtRLP3	AT1G17250	1	5897039	5901727	CNV_264	558
1	5901169	5903439	AtRLP3	AT1G17250	1	5897802	5902681	CNV_265	1512
1	17643976	17647107	AtRLP7	AT1G47890	1	17641025	17644758	CNV_2663	782
1	17643976	17647107	AtRLP7	AT1G47890	1	17645224	17646293	CNV_2664	1069
1	17643976	17647107	AtRLP7	AT1G47890	1	17645303	17646253	CNV_2665	950
1	20344698	20348097	AtRLP8	AT1G54480	1	20344259	20346533	CNV_3025	1835
1	21540584	21548119	AtRLP9	AT1G58190	1	21541427	21545384	CNV_3170	3957
1	21540584	21548119	AtRLP9	AT1G58190	1	21543658	21545388	CNV_3171	1730
1	26906401	26908975	AtRLP11	AT1G71390	1	26903975	26909426	CNV_3849	2574
1	27891494	27896436	AtRLP13	AT1G74170	1	27892071	27892961	CNV_3884	890
1	27891494	27896436	AtRLP13	AT1G74170	1	27891524	27908436	CNV_3883	4912
1	27897040	27902025	AtRLP14	AT1G74180	1	27891524	27908436	CNV_3883	4985
1	27902590	27906168	AtRLP15	AT1G74190	1	27903033	27905142	CNV_3885	2109
1	27902590	27906168	AtRLP15	AT1G74190	1	27903241	27904735	CNV_3886	1494
1	27902590	27906168	AtRLP15	AT1G74190	1	27891524	27908436	CNV_3883	3578
1	27906909	27909358	AtRLP16	AT1G74200	1	27907709	27908222	CNV_3887	513
1	27906909	27909358	AtRLP16	AT1G74200	1	27891524	27908436	CNV_3883	1527
1	30127819	30129649	AtRLP17	AT1G80080	1	29776355	30241963	CNV_3976	1830
2	6510841	6512641	AtRLP18	AT2G15040	2	6504460	6520460	CNV_6678	1800
2	6510841	6512641	AtRLP18	AT2G15040	2	6508866	6510920	CNV_6679	79
2	6510841	6512641	AtRLP18	AT2G15040	2	6511881	6535409	CNV_6680	760
2	6510841	6512641	AtRLP18	AT2G15040	2	6469168	6578893	CNV_6666	1800
2	6533261	6537002	AtRLP19	AT2G15080	2	6532532	6533996	CNV_6683	735
2	6533261	6537002	AtRLP19	AT2G15080	2	6511881	6535409	CNV_6680	2148
2	6533261	6537002	AtRLP19	AT2G15080	2	6469168	6578893	CNV_6666	3741
2	14013797	14016516	AtRLP24	AT2G33020	2	14014306	14018398	CNV_7460	2210
2	14017684	14018340	AtRLP25	AT2G33030	2	14014306	14018398	CNV_7460	656
2	14031998	14034433	AtRLP28	AT2G33080	2	14031566	14033506	CNV_7461	1508
3	1530668	1533361	AtRLP30	AT3G05360	3	1526139	1535767	CNV_7758	2693
3	1648843	1652149	AtRLP33	AT3G05660	3	1652100	1652682	CNV_7768	49
3	3470304	3473685	AtRLP35	AT3G11080	3	3469400	3509100	CNV_7844	3381
3	8174341	8176911	AtRLP36	AT3G23010	3	8174021	8177149	CNV_8128	2570
3	8222364	8224871	AtRLP37	AT3G23110	3	8222467	8229205	CNV_8130	2404
3	8227222	8229619	AtRLP38	AT3G23120	3	8222467	8229205	CNV_8130	1983
3	9099060	9101991	AtRLP39	AT3G24900	3	9099077	9109067	CNV_8203	2914
3	9099060	9101991	AtRLP39	AT3G24900	3	9097944	9119773	CNV_8201	2931
3	9099060	9101991	AtRLP39	AT3G24900	3	9098926	9112129	CNV_8202	2931
3	9106000	9109971	AtRLP40	AT3G24982	3	9099077	9109067	CNV_8203	3067
3	9106000	9109971	AtRLP40	AT3G24982	3	9104043	9106054	CNV_8205	54
3	9106000	9109971	AtRLP40	AT3G24982	3	9106630	9109166	CNV_8208	2536
3	9106000	9109971	AtRLP40	AT3G24982	3	9109587	9119857	CNV_8210	384
3	9106000	9109971	AtRLP40	AT3G24982	3	9097944	9119773	CNV_8201	3971
3	9106000	9109971	AtRLP40	AT3G24982	3	9098926	9112129	CNV_8202	3971
3	9106000	9109971	AtRLP40	AT3G24982	3	9103858	9109627	CNV_8204	3627
3	9106000	9109971	AtRLP40	AT3G24982	3	9105767	9116773	CNV_8206	3971
3	9106000	9109971	AtRLP40	AT3G24982	3	9105972	9111694	CNV_8207	3971
3	9106000	9109971	AtRLP40	AT3G24982	3	9108897	9119612	CNV_8209	1074
3	9110057	9112936	AtRLP41	AT3G25010	3	9109587	9119857	CNV_8210	2879
3	9110057	9112936	AtRLP41	AT3G25010	3	9112197	9112727	CNV_8211	530
3	9110057	9112936	AtRLP41	AT3G25010	3	9097944	9119773	CNV_8201	2879
3	9110057	9112936	AtRLP41	AT3G25010	3	9098926	9112129	CNV_8202	2072
3	9110057	9112936	AtRLP41	AT3G25010	3	9105767	9116773	CNV_8206	2879
3	9110057	9112936	AtRLP41	AT3G25010	3	9105972	9111694	CNV_8207	1637
3	9110057	9112936	AtRLP41	AT3G25010	3	9108897	9119612	CNV_8209	2879
3	9116684	9119804	AtRLP42	AT3G25020	3	9109587	9119857	CNV_8210	3120
3	9116684	9119804	AtRLP42	AT3G25020	3	9115595	9118552	CNV_8212	1868
3	9116684	9119804	AtRLP42	AT3G25020	3	9097944	9119773	CNV_8201	3089
3	9116684	9119804	AtRLP42	AT3G25020	3	9105767	9116773	CNV_8206	89
3	9116684	9119804	AtRLP42	AT3G25020	3	9108897	9119612	CNV_8209	2928
3	10895977	10898900	AtRLP43	AT3G28890	3	10897670	10899534	CNV_8500	1230
3	10895977	10898900	AtRLP43	AT3G28890	3	10880968	10896130	CNV_8493	153
4	2033168	2035946	AtRLP46	AT4G04220	4	2032234	2033410	CNV_12493	242
4	2033168	2035946	AtRLP46	AT4G04220	4	2035351	2036555	CNV_12494	595
4	2033168	2035946	AtRLP46	AT4G04220	4	1669109	2045335	CNV_12283	2778
4	8004549	8007597	AtRLP47	AT4G13810	4	7999782	8008749	CNV_14548	3048
4	8004549	8007597	AtRLP47	AT4G13810	4	8005704	8006561	CNV_14549	857
4	8004549	8007597	AtRLP47	AT4G13810	4	8006704	8009969	CNV_14550	893
4	8004549	8007597	AtRLP47	AT4G13810	4	8007214	8008022	CNV_14551	383
4	8025804	8028614	AtRLP48	AT4G13880	4	8026010	8027674	CNV_14556	1664
4	8025804	8028614	AtRLP48	AT4G13880	4	8023407	8029677	CNV_14553	2810
4	8025804	8028614	AtRLP48	AT4G13880	4	8023421	8046442	CNV_14554	2810
4	8025804	8028614	AtRLP48	AT4G13880	4	8025986	8037950	CNV_14555	2628
4	8025804	8028614	AtRLP48	AT4G13880	4	8027920	8028746	CNV_14557	694
4	8043803	8046559	AtRLP50	AT4G13920	4	8023421	8046442	CNV_14554	2639
4	8043803	8046559	AtRLP50	AT4G13920	4	8035421	8045824	CNV_14558	2021
4	8043803	8046559	AtRLP50	AT4G13920	4	8038155	8046490	CNV_14560	2687
4	8043803	8046559	AtRLP50	AT4G13920	4	8039116	8046247	CNV_14562	2444
4	8043803	8046559	AtRLP50	AT4G13920	4	8040901	8046212	CNV_14563	2409
4	8043803	8046559	AtRLP50	AT4G13920	4	8041291	8046618	CNV_14564	2756
5	9521978	9525478	AtRLP53	AT5G27060	5	9520264	9533410	CNV_15890	3500
5	9521978	9525478	AtRLP53	AT5G27060	5	9523041	9523700	CNV_15893	659
5	9521978	9525478	AtRLP53	AT5G27060	5	9517088	9557686	CNV_15887	3500
5	9521978	9525478	AtRLP53	AT5G27060	5	9518859	9522023	CNV_15889	45
5	9521978	9525478	AtRLP53	AT5G27060	5	9521947	9547289	CNV_15892	3500
