# Supplementary material for: Multi-omics approach highlights differences between RLP classes in Arabidopsis thaliana
Source: BMC Genomics. 2021 Jul 20;22:557. doi: 10.1186/s12864-021-07855-0 (PMC8290556; doi:10.1186/s12864-021-07855-0)
Supplement: Supplementary file 5 — Additional file 5: [file 12864_2021_7855_MOESM5_ESM.xz › SupplementaryData/CNVdata_TPC2019-LSB-00640R2_Supplemental_Data_Set_edit.bed]

1	15498	26897	CNV_1
1	55621	56791	CNV_2
1	76768	77559	CNV_3
1	182742	183607	CNV_4
1	235187	237877	CNV_5
1	257695	258760	CNV_6
1	348780	352231	CNV_7
1	423235	423771	CNV_8
1	423318	424097	CNV_9
1	423524	424404	CNV_10
1	428029	428796	CNV_11
1	430583	433843	CNV_12
1	431100	432484	CNV_13
1	431302	432119	CNV_14
1	432852	434524	CNV_15
1	437017	440398	CNV_16
1	495222	496855	CNV_17
1	496286	497716	CNV_18
1	524891	533159	CNV_19
1	527161	534593	CNV_20
1	540418	540999	CNV_21
1	549441	552614	CNV_22
1	549713	550458	CNV_23
1	549780	550334	CNV_24
1	550257	550801	CNV_25
1	552111	552777	CNV_26
1	594450	612350	CNV_27
1	627800	641662	CNV_28
1	640541	641581	CNV_29
1	659304	662420	CNV_30
1	696551	697235	CNV_31
1	754099	787661	CNV_32
1	776850	780873	CNV_33
1	787150	791429	CNV_34
1	787627	791297	CNV_35
1	801628	805562	CNV_36
1	844197	846100	CNV_37
1	844321	845421	CNV_38
1	844612	845411	CNV_39
1	845141	846200	CNV_40
1	846824	847688	CNV_41
1	865184	867840	CNV_42
1	923835	925669	CNV_43
1	927047	927939	CNV_44
1	1022405	1023719	CNV_45
1	1160225	1161273	CNV_46
1	1180427	1187724	CNV_47
1	1194246	1195120	CNV_48
1	1197464	1204655	CNV_49
1	1210277	1211053	CNV_50
1	1249919	1250843	CNV_51
1	1256750	1257667	CNV_52
1	1275785	1276616	CNV_53
1	1287710	1288942	CNV_54
1	1374180	1376579	CNV_55
1	1441523	1444610	CNV_57
1	1441523	1444761	CNV_56
1	1447062	1447947	CNV_58
1	1477699	1478661	CNV_59
1	1522782	1523893	CNV_60
1	1522900	1524483	CNV_61
1	1523029	1525283	CNV_62
1	1523677	1524186	CNV_63
1	1524401	1525298	CNV_64
1	1524883	1525651	CNV_65
1	1543001	1543984	CNV_66
1	1543900	1544772	CNV_67
1	1612969	1614771	CNV_68
1	1639576	1642696	CNV_69
1	1705334	1706438	CNV_70
1	1707567	1711970	CNV_71
1	1719258	1720911	CNV_72
1	1720594	1721437	CNV_73
1	1726284	1729983	CNV_74
1	1738521	1739106	CNV_75
1	1764610	1768355	CNV_76
1	1824867	1827220	CNV_77
1	1876502	1877538	CNV_78
1	1876598	1877436	CNV_79
1	1887717	1893600	CNV_80
1	1903670	1909732	CNV_81
1	1922570	1926948	CNV_82
1	1922570	1927488	CNV_83
1	1968311	1969340	CNV_84
1	1975071	1977176	CNV_85
1	2029691	2031709	CNV_86
1	2030638	2031409	CNV_87
1	2034060	2035296	CNV_88
1	2072891	2073410	CNV_89
1	2089694	2091666	CNV_90
1	2127723	2128264	CNV_91
1	2206856	2207744	CNV_92
1	2233829	2235185	CNV_93
1	2285828	2288296	CNV_94
1	2325314	2326798	CNV_95
1	2335038	2336432	CNV_96
1	2409558	2413523	CNV_97
1	2513073	2514061	CNV_98
1	2514188	2517612	CNV_99
1	2520037	2520816	CNV_100
1	2531592	2534466	CNV_101
1	2548174	2548886	CNV_102
1	2550539	2554339	CNV_103
1	2613673	2617565	CNV_104
1	2788370	2800694	CNV_105
1	2821968	2859719	CNV_106
1	2851357	2855414	CNV_107
1	2929756	2930890	CNV_108
1	3053859	3110232	CNV_109
1	3061046	3066242	CNV_110
1	3062009	3063748	CNV_111
1	3073217	3074969	CNV_112
1	3125974	3126784	CNV_113
1	3190777	3191825	CNV_114
1	3202834	3204150	CNV_115
1	3250610	3251483	CNV_116
1	3262081	3263772	CNV_117
1	3262090	3264967	CNV_118
1	3263811	3264983	CNV_119
1	3296776	3297310	CNV_120
1	3300603	3303138	CNV_121
1	3328831	3333530	CNV_122
1	3328974	3332781	CNV_123
1	3342414	3343152	CNV_124
1	3346194	3347462	CNV_125
1	3360487	3361350	CNV_126
1	3389559	3393573	CNV_127
1	3395693	3398840	CNV_128
1	3397081	3399725	CNV_129
1	3397616	3404985	CNV_130
1	3413554	3414841	CNV_131
1	3497753	3499009	CNV_132
1	3501077	3502175	CNV_133
1	3546565	3547871	CNV_134
1	3702136	3707215	CNV_135
1	3719889	3720757	CNV_136
1	3721435	3728693	CNV_137
1	3728928	3730443	CNV_138
1	3747334	3747902	CNV_139
1	3762101	3763037	CNV_140
1	3765239	3766702	CNV_141
1	3771043	3771861	CNV_142
1	3774282	3775315	CNV_143
1	3780705	3785720	CNV_144
1	3804591	3805491	CNV_145
1	3804780	3805291	CNV_146
1	3816225	3816826	CNV_147
1	3821339	3822016	CNV_148
1	3824044	3827721	CNV_149
1	3825784	3827698	CNV_150
1	3856882	3857900	CNV_151
1	3859873	3861068	CNV_152
1	3859931	3860754	CNV_153
1	3900154	3901188	CNV_154
1	3900257	3901021	CNV_155
1	3906046	3906985	CNV_156
1	3911014	4179296	CNV_157
1	3926054	3928273	CNV_158
1	4007573	4010584	CNV_159
1	4030437	4031508	CNV_160
1	4030728	4031490	CNV_161
1	4061316	4062134	CNV_162
1	4122014	4124803	CNV_163
1	4128396	4130740	CNV_164
1	4130581	4132477	CNV_165
1	4131926	4133045	CNV_166
1	4136251	4136869	CNV_167
1	4140310	4142528	CNV_168
1	4143456	4147518	CNV_169
1	4188050	4197900	CNV_170
1	4196939	4198857	CNV_171
1	4259603	4262606	CNV_172
1	4273565	4299491	CNV_173
1	4291036	4306811	CNV_174
1	4293022	4294598	CNV_175
1	4310030	4311574	CNV_176
1	4313798	4314668	CNV_177
1	4316502	4318174	CNV_178
1	4329886	4334423	CNV_179
1	4330053	4334026	CNV_180
1	4330174	4334068	CNV_181
1	4334808	4336238	CNV_182
1	4346767	4347352	CNV_183
1	4406068	4411280	CNV_184
1	4479202	4482892	CNV_185
1	4504892	4506146	CNV_186
1	4505368	4506171	CNV_187
1	4505910	4507401	CNV_188
1	4531934	4534183	CNV_189
1	4532044	4535470	CNV_190
1	4559735	4562881	CNV_191
1	4573344	4576033	CNV_192
1	4586425	4587101	CNV_193
1	4586746	4587678	CNV_194
1	4622690	4627618	CNV_195
1	4624114	4626762	CNV_196
1	4624341	4636250	CNV_197
1	4624615	4627706	CNV_198
1	4628216	4629175	CNV_199
1	4632200	4635016	CNV_200
1	4644345	4645856	CNV_201
1	4682369	4686203	CNV_202
1	4718684	4719870	CNV_203
1	4724976	4726027	CNV_204
1	4742014	4743164	CNV_205
1	4769644	4770517	CNV_206
1	4812680	4816540	CNV_207
1	4826808	4831630	CNV_208
1	4830477	4831948	CNV_209
1	4833099	4835832	CNV_210
1	4850060	4853368	CNV_211
1	4865340	4866099	CNV_212
1	4893033	4893755	CNV_213
1	5043725	5046182	CNV_214
1	5044117	5045536	CNV_215
1	5098371	5102316	CNV_216
1	5098818	5100641	CNV_217
1	5213015	5215841	CNV_218
1	5214159	5216973	CNV_219
1	5214388	5215847	CNV_220
1	5217707	5219550	CNV_221
1	5218488	5219008	CNV_222
1	5221097	5224827	CNV_223
1	5222392	5226501	CNV_224
1	5296954	5297720	CNV_225
1	5318029	5319158	CNV_226
1	5349472	5357141	CNV_227
1	5351381	5358900	CNV_228
1	5352113	5354498	CNV_229
1	5355425	5356591	CNV_230
1	5356504	5358789	CNV_231
1	5357124	5359952	CNV_232
1	5357424	5358474	CNV_233
1	5357471	5361898	CNV_234
1	5357858	5358744	CNV_235
1	5357985	5360425	CNV_236
1	5358318	5359757	CNV_237
1	5369934	5374568	CNV_238
1	5370068	5371021	CNV_239
1	5391333	5392760	CNV_240
1	5436852	5437787	CNV_241
1	5518990	5529475	CNV_242
1	5519849	5530656	CNV_243
1	5520094	5527886	CNV_244
1	5520217	5524443	CNV_245
1	5522475	5537838	CNV_246
1	5522575	5528568	CNV_247
1	5527874	5531885	CNV_248
1	5531244	5531899	CNV_249
1	5611358	5612011	CNV_250
1	5657802	5659509	CNV_251
1	5679206	5681877	CNV_252
1	5684942	5689111	CNV_253
1	5691628	5696328	CNV_254
1	5695382	5696367	CNV_255
1	5699792	5701240	CNV_256
1	5758348	5760141	CNV_257
1	5811609	5812563	CNV_258
1	5862776	5863543	CNV_259
1	5866254	5867411	CNV_260
1	5872968	5873543	CNV_261
1	5874160	5874937	CNV_262
1	5874417	5874961	CNV_263
1	5897039	5901727	CNV_264
1	5897802	5902681	CNV_265
1	5898077	5900409	CNV_266
1	5898874	5899988	CNV_267
1	5911663	5916559	CNV_268
1	5939391	5948263	CNV_269
1	5958602	5959710	CNV_270
1	5965791	5966487	CNV_271
1	6009287	6014101	CNV_272
1	6117326	6117962	CNV_273
1	6119034	6120205	CNV_274
1	6140439	6141533	CNV_275
1	6197623	6198559	CNV_276
1	6197668	6198369	CNV_277
1	6197885	6198545	CNV_278
1	6210877	6211995	CNV_279
1	6218565	6219150	CNV_280
1	6233146	6234528	CNV_281
1	6262428	6263573	CNV_282
1	6271897	6276585	CNV_283
1	6273516	6276135	CNV_284
1	6273793	6275558	CNV_285
1	6298403	6299316	CNV_286
1	6302226	6304289	CNV_287
1	6302603	6303160	CNV_288
1	6303192	6305448	CNV_289
1	6378625	6379839	CNV_290
1	6378845	6380387	CNV_291
1	6379327	6380576	CNV_292
1	6390353	6393852	CNV_293
1	6391345	6393708	CNV_294
1	6442973	6456563	CNV_295
1	6445464	6446482	CNV_296
1	6446484	6459861	CNV_297
1	6451367	6454488	CNV_298
1	6454676	6456009	CNV_299
1	6469876	6472621	CNV_300
1	6471175	6472174	CNV_301
1	6472124	6473337	CNV_302
1	6478814	6480840	CNV_303
1	6489258	6490486	CNV_304
1	6514356	6515410	CNV_305
1	6538410	6543536	CNV_306
1	6538590	6540728	CNV_307
1	6571723	6577888	CNV_308
1	6575616	6577792	CNV_309
1	6581151	6582630	CNV_310
1	6582053	6583933	CNV_311
1	6585322	6586475	CNV_312
1	6593124	6593702	CNV_313
1	6640364	6641021	CNV_314
1	6656797	6660585	CNV_315
1	6657061	6660393	CNV_316
1	6698632	6715074	CNV_317
1	6700563	6704272	CNV_318
1	6700608	6712217	CNV_319
1	6704156	6709393	CNV_320
1	6709616	6711378	CNV_321
1	6718355	6721766	CNV_322
1	6718462	6721714	CNV_323
1	6719058	6724490	CNV_324
1	6735855	6737342	CNV_325
1	6738528	6741653	CNV_326
1	6738822	6742701	CNV_327
1	6742978	6744231	CNV_328
1	6766854	6773886	CNV_329
1	6769991	6773363	CNV_330
1	6771152	6772405	CNV_331
1	6826778	6830549	CNV_332
1	6875507	6876946	CNV_333
1	6875669	6878181	CNV_334
1	6916885	6917995	CNV_335
1	6973462	6987151	CNV_336
1	6984834	6985630	CNV_337
1	7011994	7012596	CNV_338
1	7023493	7024602	CNV_339
1	7023766	7027344	CNV_340
1	7026364	7028044	CNV_341
1	7034113	7035024	CNV_342
1	7035172	7037290	CNV_343
1	7035273	7035960	CNV_344
1	7046652	7051550	CNV_345
1	7049581	7050873	CNV_346
1	7064889	7076611	CNV_347
1	7065261	7075763	CNV_348
1	7065899	7073522	CNV_349
1	7069130	7071711	CNV_350
1	7072489	7075283	CNV_351
1	7098944	7100006	CNV_352
1	7099540	7102459	CNV_353
1	7122430	7124304	CNV_354
1	7130938	7134520	CNV_355
1	7132332	7134380	CNV_356
1	7169277	7172151	CNV_357
1	7169757	7170820	CNV_358
1	7172675	7173724	CNV_359
1	7193427	7201564	CNV_360
1	7193587	7204466	CNV_361
1	7193949	7197075	CNV_362
1	7197371	7198241	CNV_363
1	7198689	7204167	CNV_364
1	7199122	7204192	CNV_365
1	7201630	7202655	CNV_366
1	7202920	7206177	CNV_367
1	7254949	7257260	CNV_368
1	7283550	7286900	CNV_369
1	7340526	7341098	CNV_370
1	7352857	7365248	CNV_371
1	7387004	7391066	CNV_372
1	7390109	7397322	CNV_373
1	7390881	7399933	CNV_374
1	7393962	7395412	CNV_375
1	7393994	7398214	CNV_376
1	7394045	7395190	CNV_377
1	7394062	7399043	CNV_378
1	7395086	7400509	CNV_379
1	7408825	7409896	CNV_380
1	7437613	7438527	CNV_381
1	7442422	7450162	CNV_382
1	7444170	7449600	CNV_383
1	7445576	7447568	CNV_384
1	7448124	7450168	CNV_385
1	7448509	7452467	CNV_386
1	7459371	7481536	CNV_387
1	7464025	7465473	CNV_388
1	7464679	7469245	CNV_389
1	7543828	7545148	CNV_390
1	7671831	7674206	CNV_391
1	7672625	7673770	CNV_392
1	7675131	7677177	CNV_393
1	7677041	7678330	CNV_394
1	7709750	7711248	CNV_395
1	7709880	7712824	CNV_396
1	7715985	7723376	CNV_397
1	7718391	7721722	CNV_398
1	7725321	7725871	CNV_399
1	7727827	7738101	CNV_400
1	7736842	7750125	CNV_401
1	7740271	7741256	CNV_402
1	7741001	7742977	CNV_403
1	7742886	7745714	CNV_404
1	7761197	7762111	CNV_405
1	7831114	7831868	CNV_406
1	7889552	7891863	CNV_407
1	7893951	7894928	CNV_408
1	7902462	7903307	CNV_409
1	7907728	7909827	CNV_410
1	7908821	7909795	CNV_411
1	7958985	7961585	CNV_412
1	7969347	7974635	CNV_413
1	7985091	7986518	CNV_414
1	8006814	8007497	CNV_415
1	8058060	8059426	CNV_416
1	8101247	8102302	CNV_417
1	8137727	8148323	CNV_418
1	8163242	8163785	CNV_419
1	8189960	8190560	CNV_420
1	8195239	8198051	CNV_421
1	8204420	8205529	CNV_422
1	8224426	8235574	CNV_423
1	8235628	8237040	CNV_424
1	8253510	8256857	CNV_425
1	8272449	8273155	CNV_426
1	8287476	8291691	CNV_427
1	8287547	8292046	CNV_428
1	8289219	8291588	CNV_429
1	8319573	8320505	CNV_430
1	8331357	8332440	CNV_431
1	8334441	8336347	CNV_432
1	8342625	8345264	CNV_433
1	8343829	8344789	CNV_434
1	8361355	8365290	CNV_435
1	8363165	8364985	CNV_436
1	8363396	8369639	CNV_437
1	8363413	8371813	CNV_438
1	8365030	8366050	CNV_439
1	8365159	8365894	CNV_440
1	8374514	8378172	CNV_441
1	8375871	8376455	CNV_442
1	8377823	8378465	CNV_443
1	8413868	8415700	CNV_444
1	8415198	8415961	CNV_445
1	8425234	8426956	CNV_446
1	8443142	8468558	CNV_447
1	8443851	8485014	CNV_448
1	8446895	8453711	CNV_449
1	8452525	8461814	CNV_450
1	8453477	8461797	CNV_451
1	8458810	8472264	CNV_452
1	8462074	8470057	CNV_453
1	8471013	8483354	CNV_454
1	8471383	8472184	CNV_455
1	8471723	8480720	CNV_456
1	8471953	8472559	CNV_457
1	8472330	8477582	CNV_458
1	8477485	8486174	CNV_459
1	8480711	8483285	CNV_460
1	8481176	8482124	CNV_461
1	8481395	8482028	CNV_462
1	8485953	8497241	CNV_463
1	8488308	8490461	CNV_464
1	8489172	8493601	CNV_465
1	8490644	8492845	CNV_466
1	8493555	8496429	CNV_467
1	8494627	8496138	CNV_468
1	8495212	8498069	CNV_469
1	8514518	8515815	CNV_470
1	8538429	8539762	CNV_471
1	8540343	8541120	CNV_472
1	8541783	8544191	CNV_473
1	8577306	8578223	CNV_474
1	8579262	8580418	CNV_475
1	8579440	8580350	CNV_476
1	8588280	8590175	CNV_477
1	8591288	8593821	CNV_478
1	8599803	8600961	CNV_479
1	8631382	8633263	CNV_480
1	8643238	8650505	CNV_481
1	8644293	8648099	CNV_482
1	8645095	8647152	CNV_483
1	8648311	8650685	CNV_484
1	8676339	8676983	CNV_485
1	8690177	8691930	CNV_486
1	8690578	8691364	CNV_487
1	8729211	8733634	CNV_488
1	8729346	8733247	CNV_489
1	8738319	8740862	CNV_490
1	8738723	8741337	CNV_491
1	8739456	8741820	CNV_492
1	8761877	8834260	CNV_493
1	8765756	8831226	CNV_494
1	8782930	8839082	CNV_495
1	8790461	8792305	CNV_496
1	8794620	8798078	CNV_497
1	8856188	8856759	CNV_498
1	8870113	8871568	CNV_499
1	8871962	8873083	CNV_500
1	8883235	8884526	CNV_501
1	8916000	8918446	CNV_502
1	8920496	8921614	CNV_503
1	8927586	8933231	CNV_504
1	8929709	8930469	CNV_505
1	8931668	8933038	CNV_506
1	8996442	8999105	CNV_507
1	9000288	9002394	CNV_508
1	9003598	9016826	CNV_509
1	9004906	9006063	CNV_510
1	9015852	9017174	CNV_511
1	9016671	9018446	CNV_512
1	9017493	9018313	CNV_513
1	9081582	9082921	CNV_514
1	9134868	9143357	CNV_515
1	9136638	9138302	CNV_516
1	9147528	9148503	CNV_517
1	9160140	9161940	CNV_518
1	9160837	9162896	CNV_519
1	9160971	9162896	CNV_520
1	9161607	9162953	CNV_521
1	9174519	9177077	CNV_522
1	9175316	9177777	CNV_523
1	9200804	9201339	CNV_524
1	9251112	9251896	CNV_525
1	9276816	9279271	CNV_526
1	9277763	9279378	CNV_527
1	9280604	9281607	CNV_528
1	9280868	9281792	CNV_529
1	9281324	9282177	CNV_530
1	9290829	9292418	CNV_531
1	9294895	9295401	CNV_532
1	9330904	9331700	CNV_533
1	9340711	9341536	CNV_534
1	9368302	9373309	CNV_535
1	9370326	9372312	CNV_536
1	9370724	9372851	CNV_537
1	9385580	9389911	CNV_538
1	9387152	9389561	CNV_539
1	9389740	9390413	CNV_540
1	9391652	9393772	CNV_541
1	9416375	9417133	CNV_542
1	9417993	9418945	CNV_543
1	9437573	9444110	CNV_544
1	9437723	9445980	CNV_545
1	9464856	9465465	CNV_546
1	9464880	9465429	CNV_547
1	9467709	9472267	CNV_548
1	9474206	9475801	CNV_549
1	9475162	9480790	CNV_550
1	9475162	9480886	CNV_551
1	9476121	9478314	CNV_552
1	9476192	9477772	CNV_553
1	9478874	9480453	CNV_554
1	9547218	9550755	CNV_555
1	9563718	9566612	CNV_556
1	9566566	9594995	CNV_557
1	9568940	9610848	CNV_558
1	9574239	9588658	CNV_559
1	9575389	9577203	CNV_560
1	9584271	9586007	CNV_561
1	9587566	9589859	CNV_562
1	9606304	9608075	CNV_563
1	9677852	9691728	CNV_564
1	9706377	9707384	CNV_565
1	9754472	9756349	CNV_566
1	9755295	9756263	CNV_567
1	9768168	9773757	CNV_568
1	9768400	9771675	CNV_569
1	9816207	9818279	CNV_570
1	9818853	9819435	CNV_571
1	9836151	9837479	CNV_572
1	9865345	9867416	CNV_573
1	9894429	9894961	CNV_574
1	9901512	9902171	CNV_575
1	9928318	9931881	CNV_576
1	9928843	9929994	CNV_577
1	9953102	9954035	CNV_578
1	9995355	9995891	CNV_579
1	10003060	10005760	CNV_580
1	10004285	10007027	CNV_581
1	10007088	10007743	CNV_582
1	10017899	10020598	CNV_583
1	10019340	10021099	CNV_584
1	10020402	10020959	CNV_585
1	10020852	10023964	CNV_586
1	10021270	10022192	CNV_587
1	10041460	10043751	CNV_588
1	10059997	10061049	CNV_589
1	10068831	10070874	CNV_590
1	10070270	10075632	CNV_591
1	10071082	10074752	CNV_592
1	10095911	10099206	CNV_593
1	10099816	10101139	CNV_594
1	10105319	10130685	CNV_595
1	10106031	10107644	CNV_596
1	10107560	10108505	CNV_597
1	10119595	10127989	CNV_598
1	10122208	10126265	CNV_599
1	10124937	10128056	CNV_600
1	10144081	10148131	CNV_601
1	10152616	10156997	CNV_602
1	10161093	10162191	CNV_603
1	10161267	10161972	CNV_604
1	10161603	10162638	CNV_605
1	10170158	10171033	CNV_606
1	10197186	10197689	CNV_607
1	10275285	10276843	CNV_608
1	10300352	10309437	CNV_609
1	10301065	10301977	CNV_610
1	10314418	10321476	CNV_611
1	10321398	10323012	CNV_612
1	10329486	10342636	CNV_613
1	10336433	10338422	CNV_614
1	10339370	10342711	CNV_615
1	10347028	10349388	CNV_616
1	10357130	10363205	CNV_617
1	10359018	10359554	CNV_618
1	10363603	10364217	CNV_619
1	10388461	10389207	CNV_620
1	10389297	10390344	CNV_621
1	10411489	10414028	CNV_622
1	10472546	10475921	CNV_623
1	10524661	10529669	CNV_624
1	10525488	10527565	CNV_625
1	10526611	10527206	CNV_626
1	10527458	10529478	CNV_627
1	10527897	10532125	CNV_628
1	10591589	10592550	CNV_629
1	10592059	10595073	CNV_630
1	10592061	10601729	CNV_631
1	10593428	10594906	CNV_632
1	10597550	10599589	CNV_633
1	10600543	10601112	CNV_634
1	10604891	10606064	CNV_635
1	10606048	10610140	CNV_636
1	10606389	10607567	CNV_637
1	10609099	10614194	CNV_638
1	10610429	10614183	CNV_639
1	10612628	10616143	CNV_640
1	10615245	10616520	CNV_641
1	10661617	10662341	CNV_642
1	10677605	10678405	CNV_643
1	10723528	10725222	CNV_644
1	10769622	10770812	CNV_645
1	10775951	10777711	CNV_646
1	10802357	10803341	CNV_647
1	10832100	10837434	CNV_648
1	10837648	10838795	CNV_649
1	10839940	10840977	CNV_650
1	10845277	10846321	CNV_651
1	10875042	10876316	CNV_652
1	10877468	10879026	CNV_653
1	10913537	10914112	CNV_654
1	10914202	10915293	CNV_655
1	10914896	10916379	CNV_656
1	10916199	10916920	CNV_657
1	10929416	10931482	CNV_658
1	10931696	10932684	CNV_659
1	10932119	10933963	CNV_660
1	10933361	10934939	CNV_661
1	10949704	10950948	CNV_662
1	10949857	10950902	CNV_663
1	10966556	10967134	CNV_664
1	10966598	10967861	CNV_665
1	10967268	10967921	CNV_666
1	10969533	10970932	CNV_667
1	10980817	10981444	CNV_668
1	10981924	10982886	CNV_669
1	10990041	10991188	CNV_670
1	11003216	11004231	CNV_671
1	11007044	11008853	CNV_672
1	11007802	11018759	CNV_673
1	11008119	11010109	CNV_674
1	11008769	11009475	CNV_675
1	11009046	11009981	CNV_676
1	11011350	11015002	CNV_677
1	11012233	11013926	CNV_678
1	11014048	11017438	CNV_679
1	11014070	11016375	CNV_680
1	11016427	11024104	CNV_681
1	11017226	11017903	CNV_682
1	11017287	11023415	CNV_683
1	11018824	11025225	CNV_684
1	11027812	11029284	CNV_685
1	11032189	11033508	CNV_686
1	11044701	11047067	CNV_687
1	11045718	11047960	CNV_688
1	11048648	11051530	CNV_689
1	11064049	11067316	CNV_690
1	11088866	11089376	CNV_691
1	11089062	11090261	CNV_692
1	11093392	11103302	CNV_693
1	11096680	11100460	CNV_694
1	11102288	11104019	CNV_695
1	11102825	11103704	CNV_696
1	11102875	11103656	CNV_697
1	11103468	11105954	CNV_698
1	11110917	11111943	CNV_699
1	11121832	11133203	CNV_700
1	11124552	11125105	CNV_701
1	11126500	11127967	CNV_702
1	11128025	11129179	CNV_703
1	11130360	11133254	CNV_704
1	11148086	11152865	CNV_705
1	11148136	11153913	CNV_706
1	11153550	11156602	CNV_707
1	11155275	11155815	CNV_708
1	11165081	11166143	CNV_709
1	11170804	11172211	CNV_710
1	11172862	11198621	CNV_711
1	11179145	11179666	CNV_712
1	11180643	11183526	CNV_713
1	11203769	11204943	CNV_714
1	11226962	11227486	CNV_715
1	11228621	11230673	CNV_716
1	11237600	11246439	CNV_717
1	11237764	11241084	CNV_718
1	11238772	11239524	CNV_719
1	11240569	11246136	CNV_720
1	11243972	11246684	CNV_721
1	11276887	11277499	CNV_722
1	11277729	11279578	CNV_723
1	11277729	11279580	CNV_724
1	11280666	11281330	CNV_725
1	11281194	11297972	CNV_726
1	11281627	11282318	CNV_727
1	11283116	11284565	CNV_728
1	11284878	11295630	CNV_729
1	11285737	11288464	CNV_730
1	11286608	11287669	CNV_731
1	11294659	11319363	CNV_732
1	11297601	11299637	CNV_733
1	11302540	11311312	CNV_734
1	11314952	11316669	CNV_735
1	11320555	11321712	CNV_736
1	11320778	11321507	CNV_737
1	11351515	11352492	CNV_738
1	11393418	11403128	CNV_739
1	11406920	11407526	CNV_740
1	11427507	11428487	CNV_741
1	11452395	11458569	CNV_742
1	11453160	11456080	CNV_743
1	11453478	11455053	CNV_744
1	11453859	11465112	CNV_745
1	11455571	11457559	CNV_746
1	11455686	11458580	CNV_747
1	11455785	11456956	CNV_748
1	11458404	11486392	CNV_749
1	11458451	11461688	CNV_750
1	11460267	11461707	CNV_751
1	11473549	11477032	CNV_752
1	11483214	11484246	CNV_753
1	11484273	11535124	CNV_754
1	11484644	11495270	CNV_755
1	11489146	11493444	CNV_756
1	11494465	11495311	CNV_757
1	11494517	11498844	CNV_758
1	11497036	11499454	CNV_759
1	11502896	11512820	CNV_760
1	11513094	11515282	CNV_761
1	11518329	11521350	CNV_762
1	11550373	11551061	CNV_763
1	11578129	11580363	CNV_764
1	11578167	11580363	CNV_765
1	11579252	11580655	CNV_766
1	11580933	11581931	CNV_767
1	11585083	11585804	CNV_768
1	11587584	11588688	CNV_769
1	11609752	11610765	CNV_770
1	11616390	11617002	CNV_771
1	11617485	11618273	CNV_772
1	11636831	11640306	CNV_773
1	11637096	11639141	CNV_774
1	11641784	11659519	CNV_775
1	11643090	11649496	CNV_776
1	11647179	11648995	CNV_777
1	11647614	11650690	CNV_778
1	11661040	11662233	CNV_779
1	11669290	11670244	CNV_780
1	11677930	11679652	CNV_781
1	11685114	11685988	CNV_782
1	11685403	11688810	CNV_783
1	11688161	11688968	CNV_784
1	11692021	11693609	CNV_785
1	11698086	11710453	CNV_786
1	11698341	11702049	CNV_787
1	11699695	11701729	CNV_788
1	11699850	11707524	CNV_789
1	11702933	11704082	CNV_790
1	11703860	11704979	CNV_791
1	11709159	11710221	CNV_792
1	11710604	11711869	CNV_793
1	11720568	11722688	CNV_794
1	11732312	11732932	CNV_795
1	11734360	11735211	CNV_796
1	11752279	11755074	CNV_797
1	11753308	11754020	CNV_798
1	11754168	11755477	CNV_799
1	11754523	11755293	CNV_800
1	11766552	11767051	CNV_801
1	11778527	11782054	CNV_802
1	11782187	11783246	CNV_803
1	11782510	11783038	CNV_804
1	11789377	11794447	CNV_805
1	11801978	11802992	CNV_806
1	11802254	11802940	CNV_807
1	11802807	11807397	CNV_808
1	11805611	11806855	CNV_809
1	11807583	11808519	CNV_810
1	11807614	11808272	CNV_811
1	11811457	11813040	CNV_812
1	11811609	11815049	CNV_813
1	11813176	11814904	CNV_814
1	11831797	11832853	CNV_815
1	11839512	11840553	CNV_816
1	11861546	11862830	CNV_817
1	11864495	11865330	CNV_818
1	11886115	11904258	CNV_819
1	11887152	11901703	CNV_820
1	11887578	11888400	CNV_821
1	11890533	11901594	CNV_822
1	11892067	11893314	CNV_823
1	11904177	11905421	CNV_824
1	11913026	11913984	CNV_825
1	11914288	11920098	CNV_826
1	11914749	11915847	CNV_827
1	11924467	11925122	CNV_828
1	11931196	11937733	CNV_829
1	11946101	11948866	CNV_830
1	11951525	11952461	CNV_831
1	11951605	11952636	CNV_832
1	11957686	11959927	CNV_833
1	11957880	11958982	CNV_834
1	11962075	11963821	CNV_835
1	11962520	11966228	CNV_836
1	11962990	11964307	CNV_837
1	11979536	11980174	CNV_838
1	11979947	11980623	CNV_839
1	11980310	11982086	CNV_840
1	11980377	11981847	CNV_841
1	11982882	11984504	CNV_842
1	11983653	11985427	CNV_843
1	11987688	11988457	CNV_844
1	11990592	11991368	CNV_845
1	11990826	11992697	CNV_846
1	12002059	12003106	CNV_847
1	12002856	12004335	CNV_848
1	12009153	12015503	CNV_849
1	12012155	12024443	CNV_850
1	12014628	12015608	CNV_851
1	12016041	12020262	CNV_852
1	12016074	12021947	CNV_853
1	12020262	12021957	CNV_854
1	12029849	12039957	CNV_855
1	12033242	12035892	CNV_856
1	12034162	12040498	CNV_857
1	12034288	12035242	CNV_858
1	12035166	12043625	CNV_859
1	12035636	12037830	CNV_860
1	12038191	12039810	CNV_861
1	12041782	12044531	CNV_862
1	12044118	12045050	CNV_863
1	12044281	12045023	CNV_864
1	12044896	12046679	CNV_865
1	12059495	12060543	CNV_866
1	12059807	12060330	CNV_867
1	12079346	12081185	CNV_868
1	12130850	12131358	CNV_869
1	12136516	12137692	CNV_870
1	12138862	12143239	CNV_871
1	12141027	12142982	CNV_872
1	12155638	12156956	CNV_873
1	12160271	12162072	CNV_874
1	12163144	12164794	CNV_875
1	12163898	12174774	CNV_876
1	12171296	12172202	CNV_877
1	12172405	12175164	CNV_878
1	12192934	12193708	CNV_879
1	12193160	12195029	CNV_880
1	12194455	12196086	CNV_881
1	12195186	12199673	CNV_882
1	12196350	12199832	CNV_883
1	12196964	12199990	CNV_884
1	12219506	12220485	CNV_885
1	12221461	12233826	CNV_886
1	12222024	12223351	CNV_887
1	12225049	12232188	CNV_888
1	12228354	12229511	CNV_889
1	12228720	12231393	CNV_890
1	12231713	12232552	CNV_891
1	12233648	12234493	CNV_892
1	12240196	12240868	CNV_893
1	12248569	12251160	CNV_894
1	12248744	12249485	CNV_895
1	12249759	12250362	CNV_896
1	12258084	12259187	CNV_897
1	12258557	12259734	CNV_898
1	12258666	12259778	CNV_899
1	12263032	12264304	CNV_900
1	12272049	12272917	CNV_901
1	12272159	12278220	CNV_902
1	12273056	12276651	CNV_903
1	12280687	12325693	CNV_904
1	12282404	12286193	CNV_905
1	12284273	12356028	CNV_906
1	12286198	12305478	CNV_907
1	12286533	12290062	CNV_908
1	12286573	12287597	CNV_909
1	12286584	12288818	CNV_910
1	12288062	12289091	CNV_911
1	12292801	12295726	CNV_912
1	12293462	12297778	CNV_913
1	12293519	12299700	CNV_914
1	12297185	12297727	CNV_915
1	12297830	12299833	CNV_916
1	12297899	12301050	CNV_917
1	12298498	12300577	CNV_918
1	12304856	12309011	CNV_919
1	12305800	12311900	CNV_920
1	12310097	12311155	CNV_921
1	12317452	12317991	CNV_922
1	12319487	12320886	CNV_923
1	12327913	12330052	CNV_924
1	12329076	12448211	CNV_925
1	12331038	12332769	CNV_926
1	12336362	12338302	CNV_927
1	12341402	12347341	CNV_928
1	12343488	12348590	CNV_929
1	12344766	12345984	CNV_930
1	12344982	12347251	CNV_931
1	12362062	12363879	CNV_932
1	12362852	12366686	CNV_933
1	12363746	12395896	CNV_934
1	12363987	12366712	CNV_935
1	12366154	12366663	CNV_936
1	12373457	12374098	CNV_937
1	12378655	12386151	CNV_938
1	12378744	12379396	CNV_939
1	12378797	12380648	CNV_940
1	12379023	12379979	CNV_941
1	12379218	12380013	CNV_942
1	12386868	12392369	CNV_943
1	12388249	12416266	CNV_944
1	12390074	12391005	CNV_945
1	12391644	12392333	CNV_946
1	12401960	12415540	CNV_947
1	12404233	12406011	CNV_948
1	12405662	12409763	CNV_949
1	12415649	12416394	CNV_950
1	12444924	12447254	CNV_951
1	12445097	12448374	CNV_952
1	12446364	12448012	CNV_953
1	12457636	12458200	CNV_954
1	12468231	12469330	CNV_955
1	12468407	12469016	CNV_956
1	12475482	12477140	CNV_957
1	12476366	12477382	CNV_958
1	12476478	12478222	CNV_959
1	12482415	12483589	CNV_960
1	12496924	12497981	CNV_961
1	12500391	12500927	CNV_962
1	12512803	12513524	CNV_963
1	12514811	12516071	CNV_964
1	12514909	12515800	CNV_965
1	12524546	12529401	CNV_966
1	12525556	12527723	CNV_967
1	12525872	12526949	CNV_968
1	12525880	12526942	CNV_969
1	12557358	12578920	CNV_970
1	12562155	12564175	CNV_971
1	12565440	12568265	CNV_972
1	12565524	12583774	CNV_973
1	12565890	12567096	CNV_974
1	12566201	12568479	CNV_975
1	12566883	12570365	CNV_976
1	12570200	12572245	CNV_977
1	12570595	12571599	CNV_978
1	12571360	12572495	CNV_979
1	12572319	12573206	CNV_980
1	12575004	12584146	CNV_981
1	12576163	12580065	CNV_982
1	12581776	12583038	CNV_983
1	12583448	12584408	CNV_984
1	12583689	12584398	CNV_985
1	12590705	12591624	CNV_986
1	12591208	12595696	CNV_987
1	12591668	12603142	CNV_988
1	12593600	12594688	CNV_989
1	12594557	12601797	CNV_990
1	12594606	12601756	CNV_991
1	12597641	12600969	CNV_992
1	12598392	12600125	CNV_993
1	12598416	12599053	CNV_994
1	12598452	12599015	CNV_995
1	12600370	12602213	CNV_996
1	12602246	12603089	CNV_997
1	12609164	12613380	CNV_998
1	12611760	12613016	CNV_999
1	12611802	12614298	CNV_1000
1	12612156	12612992	CNV_1001
1	12613362	12614046	CNV_1002
1	12618234	12658726	CNV_1003
1	12618394	12621336	CNV_1004
1	12618569	12619728	CNV_1005
1	12623048	12640318	CNV_1006
1	12623831	12639208	CNV_1007
1	12624483	12625405	CNV_1008
1	12629014	12630744	CNV_1009
1	12632770	12633412	CNV_1010
1	12633523	12634649	CNV_1011
1	12635790	12636457	CNV_1012
1	12640802	12643942	CNV_1013
1	12643419	12730895	CNV_1014
1	12658075	12658751	CNV_1015
1	12664477	12674079	CNV_1016
1	12664491	12674079	CNV_1017
1	12665040	12679698	CNV_1018
1	12668810	12673287	CNV_1019
1	12668880	12670257	CNV_1020
1	12674364	12684939	CNV_1021
1	12691591	12692347	CNV_1022
1	12699965	12702252	CNV_1023
1	12700555	12702763	CNV_1024
1	12711414	12713257	CNV_1025
1	12711674	12728907	CNV_1026
1	12713212	12836964	CNV_1027
1	12714679	12727870	CNV_1028
1	12718888	12719588	CNV_1029
1	12729449	12730393	CNV_1030
1	12729724	12730732	CNV_1031
1	12731609	12732858	CNV_1032
1	12733350	12734203	CNV_1033
1	12738255	12740053	CNV_1034
1	12738965	12739738	CNV_1035
1	12750514	12761539	CNV_1036
1	12750916	12752724	CNV_1037
1	12753516	12762276	CNV_1038
1	12761351	12762352	CNV_1039
1	12763858	12813101	CNV_1040
1	12766090	12804128	CNV_1041
1	12804534	12809363	CNV_1042
1	12806359	12811911	CNV_1043
1	12806689	12809459	CNV_1044
1	12809661	12810214	CNV_1045
1	12812476	12813620	CNV_1046
1	12813800	12816390	CNV_1047
1	12813883	12815101	CNV_1048
1	12814038	12814824	CNV_1049
1	12816753	12817287	CNV_1050
1	12816947	12817560	CNV_1051
1	12818093	12839681	CNV_1052
1	12818276	12845740	CNV_1053
1	12824714	12825798	CNV_1054
1	12831758	12834320	CNV_1055
1	12837918	12847860	CNV_1056
1	12839927	12845725	CNV_1057
1	12841264	12842629	CNV_1058
1	12845924	12846494	CNV_1059
1	12847239	12847762	CNV_1060
1	12853513	12866898	CNV_1061
1	12853921	12856040	CNV_1062
1	12853935	12863037	CNV_1063
1	12857185	12860596	CNV_1064
1	12861374	12862537	CNV_1065
1	12862149	12863080	CNV_1066
1	12863517	12866024	CNV_1067
1	12863518	12866069	CNV_1068
1	12870335	12870964	CNV_1069
1	12870724	12878766	CNV_1070
1	12873115	12876851	CNV_1071
1	12873630	12874364	CNV_1072
1	12895250	12896516	CNV_1073
1	12902338	12908210	CNV_1074
1	12906114	12907856	CNV_1075
1	12920032	12923237	CNV_1076
1	12921024	12922266	CNV_1077
1	12922609	12923537	CNV_1078
1	12922818	12923458	CNV_1079
1	12923486	12929822	CNV_1080
1	12925437	12926085	CNV_1081
1	12927950	12948487	CNV_1082
1	12929732	12930788	CNV_1083
1	12930105	12931187	CNV_1084
1	12930895	12932019	CNV_1085
1	12940219	12950179	CNV_1086
1	12942644	12947370	CNV_1087
1	12942849	12947012	CNV_1088
1	12948339	12953099	CNV_1089
1	12950369	12955920	CNV_1090
1	12954151	12956499	CNV_1091
1	12954165	12963381	CNV_1092
1	12955349	12955892	CNV_1093
1	12955398	12956833	CNV_1094
1	12956060	12956945	CNV_1095
1	12959375	12961577	CNV_1096
1	12962016	12963266	CNV_1097
1	12967444	12967989	CNV_1098
1	12969825	12970663	CNV_1099
1	12972483	12974176	CNV_1100
1	12972782	12973924	CNV_1101
1	12973032	12973704	CNV_1102
1	12973089	12974804	CNV_1103
1	12973451	12974199	CNV_1104
1	12975945	12976576	CNV_1105
1	12989733	12990672	CNV_1106
1	12990838	12992049	CNV_1107
1	12991250	12994502	CNV_1108
1	12993374	13024920	CNV_1109
1	12995577	12997128	CNV_1110
1	12996360	12997443	CNV_1111
1	12997657	13007937	CNV_1112
1	12999054	13001346	CNV_1113
1	13000073	13000985	CNV_1114
1	13001931	13002958	CNV_1115
1	13002875	13003607	CNV_1116
1	13003190	13005543	CNV_1117
1	13003242	13007964	CNV_1118
1	13003415	13004277	CNV_1119
1	13005311	13008507	CNV_1120
1	13005332	13008064	CNV_1121
1	13005502	13006068	CNV_1122
1	13007619	13008331	CNV_1123
1	13009159	13009731	CNV_1124
1	13014689	13020461	CNV_1125
1	13017875	13024490	CNV_1126
1	13017875	13024885	CNV_1127
1	13019866	13022165	CNV_1128
1	13036800	13037378	CNV_1129
1	13045172	13048263	CNV_1130
1	13047603	13048276	CNV_1131
1	13048170	13051101	CNV_1132
1	13048693	13050165	CNV_1133
1	13055451	13056281	CNV_1134
1	13055565	13057616	CNV_1135
1	13067062	13068082	CNV_1136
1	13068358	13070740	CNV_1137
1	13070006	13070947	CNV_1138
1	13075430	13077739	CNV_1139
1	13077022	13078772	CNV_1140
1	13077807	13078767	CNV_1141
1	13078589	13079797	CNV_1142
1	13080915	13084965	CNV_1143
1	13097656	13098307	CNV_1144
1	13104785	13112597	CNV_1145
1	13111772	13151503	CNV_1146
1	13113570	13115234	CNV_1147
1	13119340	13120325	CNV_1148
1	13122431	13124376	CNV_1149
1	13126756	13128059	CNV_1150
1	13135637	13136393	CNV_1151
1	13142310	13151722	CNV_1152
1	13144742	13147946	CNV_1153
1	13151192	13154081	CNV_1154
1	13151870	13152923	CNV_1155
1	13158475	13162715	CNV_1156
1	13160555	13163066	CNV_1157
1	13160662	13163022	CNV_1158
1	13166127	13168892	CNV_1159
1	13166263	13167304	CNV_1160
1	13167686	13168352	CNV_1161
1	13168150	13169612	CNV_1162
1	13170351	13171000	CNV_1163
1	13171742	13179771	CNV_1164
1	13172103	13173715	CNV_1165
1	13172875	13192359	CNV_1166
1	13179648	13189734	CNV_1167
1	13180335	13187489	CNV_1168
1	13180400	13182800	CNV_1169
1	13180974	13186753	CNV_1170
1	13186447	13192904	CNV_1171
1	13187567	13189024	CNV_1172
1	13199300	13200828	CNV_1173
1	13204076	13204954	CNV_1174
1	13204459	13205284	CNV_1175
1	13210755	13218679	CNV_1176
1	13211284	13214263	CNV_1177
1	13214962	13216481	CNV_1178
1	13215900	13224524	CNV_1179
1	13216990	13217651	CNV_1180
1	13217403	13220834	CNV_1181
1	13218064	13219740	CNV_1182
1	13219313	13235500	CNV_1183
1	13219868	13220665	CNV_1184
1	13219941	13220573	CNV_1185
1	13221667	13222383	CNV_1186
1	13229438	13255686	CNV_1187
1	13230453	13236258	CNV_1188
1	13230519	13235962	CNV_1189
1	13235694	13236759	CNV_1190
1	13239636	13266350	CNV_1191
1	13240534	13241195	CNV_1192
1	13240723	13242603	CNV_1193
1	13243816	13245239	CNV_1194
1	13245429	13246489	CNV_1195
1	13246079	13247356	CNV_1196
1	13247368	13342820	CNV_1197
1	13247652	13250351	CNV_1198
1	13253385	13255202	CNV_1199
1	13253617	13264794	CNV_1200
1	13254871	13255425	CNV_1201
1	13256914	13257786	CNV_1202
1	13257346	13277992	CNV_1203
1	13258818	13261738	CNV_1204
1	13258973	13260931	CNV_1205
1	13259815	13319250	CNV_1206
1	13260325	13274954	CNV_1207
1	13261200	13262202	CNV_1208
1	13262977	13263977	CNV_1209
1	13264878	13422420	CNV_1210
1	13267495	13268520	CNV_1211
1	13269945	13270540	CNV_1212
1	13270352	13271850	CNV_1213
1	13274596	13277022	CNV_1214
1	13280988	13282258	CNV_1215
1	13284270	13285446	CNV_1216
1	13285121	13305170	CNV_1217
1	13285545	13344644	CNV_1218
1	13286721	13287398	CNV_1219
1	13290354	13312919	CNV_1220
1	13293292	13300767	CNV_1221
1	13295694	13308409	CNV_1222
1	13298098	13299595	CNV_1223
1	13299517	13300311	CNV_1224
1	13299701	13301625	CNV_1225
1	13303511	13304260	CNV_1226
1	13305374	13310573	CNV_1227
1	13308333	13312326	CNV_1228
1	13316297	13316841	CNV_1229
1	13325924	13349440	CNV_1230
1	13329334	13334612	CNV_1231
1	13334284	13339974	CNV_1232
1	13334741	13337325	CNV_1233
1	13334752	13337403	CNV_1234
1	13335023	13336414	CNV_1235
1	13335468	13341727	CNV_1236
1	13336748	13339485	CNV_1237
1	13342059	13344569	CNV_1238
1	13343153	13343895	CNV_1239
1	13344282	13394974	CNV_1240
1	13346579	13358095	CNV_1241
1	13349297	13350791	CNV_1242
1	13354041	13354918	CNV_1243
1	13356223	13356793	CNV_1244
1	13358013	13358573	CNV_1245
1	13359503	13417585	CNV_1246
1	13371401	13391471	CNV_1247
1	13371416	13386490	CNV_1248
1	13372361	13666465	CNV_1249
1	13372369	13376030	CNV_1250
1	13373286	13382271	CNV_1251
1	13374895	13383726	CNV_1252
1	13376569	13403346	CNV_1253
1	13376769	13383250	CNV_1254
1	13378682	13387104	CNV_1255
1	13383097	13383953	CNV_1256
1	13384112	13386288	CNV_1257
1	13386678	13403005	CNV_1258
1	13386963	13397400	CNV_1259
1	13387463	13390143	CNV_1260
1	13388691	13390761	CNV_1261
1	13388727	13389253	CNV_1262
1	13388852	13389997	CNV_1263
1	13389383	13389997	CNV_1264
1	13390291	13397400	CNV_1265
1	13391673	13392429	CNV_1266
1	13393702	13400574	CNV_1267
1	13395285	13399089	CNV_1268
1	13397723	13401685	CNV_1269
1	13398525	13399134	CNV_1270
1	13400714	13403293	CNV_1271
1	13402128	13405129	CNV_1272
1	13402995	13404327	CNV_1273
1	13407167	13409417	CNV_1274
1	13410375	13437881	CNV_1275
1	13410440	13411529	CNV_1276
1	13410556	13411351	CNV_1277
1	13413036	13414371	CNV_1278
1	13415460	13426790	CNV_1279
1	13417625	13421542	CNV_1280
1	13423758	13426916	CNV_1281
1	13425567	13427411	CNV_1282
1	13429467	13430651	CNV_1283
1	13430303	13432199	CNV_1284
1	13430736	13431265	CNV_1285
1	13433142	13433722	CNV_1286
1	13435549	13437580	CNV_1287
1	13436458	13449826	CNV_1288
1	13437203	13438178	CNV_1289
1	13442827	13443391	CNV_1290
1	13445591	13446311	CNV_1291
1	13448560	13449414	CNV_1292
1	13463312	13464209	CNV_1293
1	13463405	13469234	CNV_1294
1	13470694	13471846	CNV_1295
1	13470953	13471539	CNV_1296
1	13472058	13473048	CNV_1297
1	13473495	13490822	CNV_1298
1	13473803	13476328	CNV_1299
1	13481979	13519797	CNV_1300
1	13481990	13495415	CNV_1301
1	13482679	13490414	CNV_1302
1	13495421	13496099	CNV_1303
1	13495550	13497616	CNV_1304
1	13495652	13497552	CNV_1305
1	13496587	13497219	CNV_1306
1	13498589	13504020	CNV_1307
1	13500857	13503302	CNV_1308
1	13503365	13506692	CNV_1309
1	13507032	13509348	CNV_1310
1	13507434	13516037	CNV_1311
1	13512798	13514463	CNV_1312
1	13516968	13517919	CNV_1313
1	13519517	13520398	CNV_1314
1	13524651	13589096	CNV_1315
1	13557533	13558869	CNV_1316
1	13558530	13566078	CNV_1317
1	13558556	13578900	CNV_1318
1	13559001	13589442	CNV_1319
1	13560069	13562487	CNV_1320
1	13562248	13563871	CNV_1321
1	13564831	13567122	CNV_1322
1	13566319	13586823	CNV_1323
1	13566874	13572719	CNV_1324
1	13568954	13596906	CNV_1325
1	13571857	13573250	CNV_1326
1	13573078	13577223	CNV_1327
1	13573320	13585772	CNV_1328
1	13573420	13581527	CNV_1329
1	13575489	13594534	CNV_1330
1	13580479	13632066	CNV_1331
1	13580754	13581323	CNV_1332
1	13580999	13583102	CNV_1333
1	13582532	13588831	CNV_1334
1	13584412	13585885	CNV_1335
1	13584658	13592930	CNV_1336
1	13584816	13605301	CNV_1337
1	13588437	13613050	CNV_1338
1	13593097	13598525	CNV_1339
1	13597999	13599510	CNV_1340
1	13598378	13734918	CNV_1341
1	13599614	13611990	CNV_1342
1	13599703	13600422	CNV_1343
1	13600110	13601186	CNV_1344
1	13601485	13668416	CNV_1345
1	13602766	13603726	CNV_1346
1	13603933	13616569	CNV_1347
1	13607464	13608176	CNV_1348
1	13608771	13609895	CNV_1349
1	13610345	13611372	CNV_1350
1	13616751	13618291	CNV_1351
1	13616805	13617781	CNV_1352
1	13620437	13621127	CNV_1353
1	13622771	13644344	CNV_1354
1	13626210	13629469	CNV_1355
1	13633668	13638312	CNV_1356
1	13634409	13638311	CNV_1357
1	13639133	13640283	CNV_1358
1	13644407	13654539	CNV_1359
1	13645131	13653607	CNV_1360
1	13649236	13800578	CNV_1361
1	13652919	13668649	CNV_1362
1	13653775	13655528	CNV_1363
1	13656055	13656968	CNV_1364
1	13656675	13667711	CNV_1365
1	13656750	13659137	CNV_1366
1	13659103	13666443	CNV_1367
1	13661325	13662461	CNV_1368
1	13662434	13831162	CNV_1369
1	13667260	13684574	CNV_1370
1	13674224	13675715	CNV_1371
1	13676802	13677988	CNV_1372
1	13679938	13682184	CNV_1373
1	13680590	13681617	CNV_1374
1	13688102	13688862	CNV_1375
1	13688954	13694846	CNV_1376
1	13689567	13690747	CNV_1377
1	13704090	13707148	CNV_1378
1	13704123	13706522	CNV_1379
1	13708143	13709757	CNV_1380
1	13709859	13714592	CNV_1381
1	13710798	13711364	CNV_1382
1	13711423	13792587	CNV_1383
1	13718920	13725398	CNV_1384
1	13722308	13724934	CNV_1385
1	13724916	13725634	CNV_1386
1	13728546	13731993	CNV_1387
1	13731205	13733167	CNV_1388
1	13731955	13732729	CNV_1389
1	13732236	13733578	CNV_1390
1	13732886	13786050	CNV_1391
1	13734635	13743255	CNV_1392
1	13743152	13769836	CNV_1393
1	13744854	13750963	CNV_1394
1	13750697	13802518	CNV_1395
1	13752553	13753214	CNV_1396
1	13754109	13773018	CNV_1397
1	13762317	13763801	CNV_1398
1	13762794	13778734	CNV_1399
1	13763808	13765598	CNV_1400
1	13767650	13768403	CNV_1401
1	13768237	13809975	CNV_1402
1	13769694	13770292	CNV_1403
1	13770889	13773076	CNV_1404
1	13774498	13777866	CNV_1405
1	13776606	13786873	CNV_1406
1	13777318	13778919	CNV_1407
1	13780542	13794932	CNV_1408
1	13780729	13782790	CNV_1409
1	13783009	13783637	CNV_1410
1	13783497	13787309	CNV_1411
1	13784879	13786338	CNV_1412
1	13786393	13795719	CNV_1413
1	13787149	13863947	CNV_1414
1	13787396	13804173	CNV_1415
1	13788109	13791585	CNV_1416
1	13791576	13794661	CNV_1417
1	13792349	13794094	CNV_1418
1	13795008	13795687	CNV_1419
1	13797429	13800243	CNV_1420
1	13799348	13800959	CNV_1421
1	13801344	13817506	CNV_1422
1	13802510	13803369	CNV_1423
1	13805252	13828786	CNV_1424
1	13807135	13813060	CNV_1425
1	13808787	13809921	CNV_1426
1	13808953	13812703	CNV_1427
1	13810154	13818020	CNV_1428
1	13810562	13861316	CNV_1429
1	13811274	13811885	CNV_1430
1	13811846	13824955	CNV_1431
1	13812275	13813136	CNV_1432
1	13813082	13816951	CNV_1433
1	13816160	13834636	CNV_1434
1	13817366	13824266	CNV_1435
1	13818562	13824005	CNV_1436
1	13824529	13842612	CNV_1437
1	13826225	13827610	CNV_1438
1	13828225	13831947	CNV_1439
1	13829586	13832690	CNV_1440
1	13829809	13830774	CNV_1441
1	13832463	13833057	CNV_1442
1	13832744	13922877	CNV_1443
1	13834569	13835668	CNV_1444
1	13838521	13844174	CNV_1445
1	13839217	13853814	CNV_1446
1	13839335	13861293	CNV_1447
1	13840071	13848657	CNV_1448
1	13840775	13842817	CNV_1449
1	13842361	13877998	CNV_1450
1	13846248	13852772	CNV_1451
1	13846566	13848984	CNV_1452
1	13849355	13872595	CNV_1453
1	13850385	13851177	CNV_1454
1	13851538	13852277	CNV_1455
1	13854407	13855686	CNV_1456
1	13856923	13859474	CNV_1457
1	13861823	13941402	CNV_1458
1	13862803	13864794	CNV_1459
1	13867398	13872256	CNV_1460
1	13869862	13892724	CNV_1461
1	13869872	13870446	CNV_1462
1	13872066	13874947	CNV_1463
1	13875011	13875746	CNV_1464
1	13876882	13878051	CNV_1465
1	13878818	13879556	CNV_1466
1	13884247	13887571	CNV_1467
1	13884837	13886272	CNV_1468
1	13885832	13886694	CNV_1469
1	13896371	13897499	CNV_1470
1	13901049	13905115	CNV_1471
1	13901990	13904973	CNV_1472
1	13902796	13908802	CNV_1473
1	13905173	13906968	CNV_1474
1	13905223	13910425	CNV_1475
1	13907159	13912013	CNV_1476
1	13908754	13949054	CNV_1477
1	13909639	13910639	CNV_1478
1	13910761	13920748	CNV_1479
1	13911686	13916381	CNV_1480
1	13912525	13919036	CNV_1481
1	13914358	13916844	CNV_1482
1	13917543	13919255	CNV_1483
1	13917560	13919888	CNV_1484
1	13922235	13924853	CNV_1485
1	13924937	13932523	CNV_1486
1	13926198	13928969	CNV_1487
1	13929165	13930059	CNV_1488
1	13940266	13940915	CNV_1489
1	13940803	13946808	CNV_1490
1	13942377	13977874	CNV_1491
1	13942860	13947062	CNV_1492
1	13943071	13943585	CNV_1493
1	13945785	13946909	CNV_1494
1	13946030	13946710	CNV_1495
1	13947033	13950306	CNV_1496
1	13947738	13949780	CNV_1497
1	13952342	13953442	CNV_1498
1	13954211	13963139	CNV_1499
1	13954380	13955170	CNV_1500
1	13956167	13960113	CNV_1501
1	13958869	13989376	CNV_1502
1	13960632	13962479	CNV_1503
1	13961857	13962379	CNV_1504
1	13962004	13967546	CNV_1505
1	13962077	13965219	CNV_1506
1	13963281	13964171	CNV_1507
1	13964205	13979441	CNV_1508
1	13965459	13968037	CNV_1509
1	13967575	13987744	CNV_1510
1	13971498	13975342	CNV_1511
1	13971992	13974026	CNV_1512
1	13975956	13984277	CNV_1513
1	13976669	13979244	CNV_1514
1	13978059	13979418	CNV_1515
1	13979015	13989575	CNV_1516
1	13981104	13984603	CNV_1517
1	13981958	13982762	CNV_1518
1	13982146	13984296	CNV_1519
1	13987168	13990304	CNV_1520
1	13987407	13988133	CNV_1521
1	13989504	13990516	CNV_1522
1	13989574	13990193	CNV_1523
1	14002707	14003578	CNV_1524
1	14007302	14008076	CNV_1525
1	14011056	14016141	CNV_1526
1	14011569	14013747	CNV_1527
1	14012069	14012675	CNV_1528
1	14014603	14021416	CNV_1529
1	14019124	14024328	CNV_1530
1	14021900	14024187	CNV_1531
1	14033306	14043694	CNV_1532
1	14033786	14036357	CNV_1533
1	14035256	14036110	CNV_1534
1	14036545	14037926	CNV_1535
1	14039136	14040456	CNV_1536
1	14039668	14041295	CNV_1537
1	14042705	14044193	CNV_1538
1	14043387	14052796	CNV_1539
1	14044211	14046121	CNV_1540
1	14044862	14273858	CNV_1541
1	14045039	14045911	CNV_1542
1	14045736	14264978	CNV_1543
1	14049318	14050492	CNV_1544
1	14049685	14050337	CNV_1545
1	14055016	14056046	CNV_1546
1	14061094	14118055	CNV_1548
1	14061094	14129335	CNV_1547
1	14063495	14064664	CNV_1549
1	14069209	14070024	CNV_1550
1	14075807	14076492	CNV_1551
1	14077332	14098924	CNV_1552
1	14077369	14078891	CNV_1553
1	14077988	14108840	CNV_1554
1	14080908	14081733	CNV_1555
1	14081901	14084963	CNV_1556
1	14082431	14094281	CNV_1557
1	14083774	14093804	CNV_1558
1	14095524	14099304	CNV_1559
1	14095985	14104906	CNV_1560
1	14097084	14114401	CNV_1561
1	14098183	14098901	CNV_1562
1	14098670	14099373	CNV_1563
1	14099970	14107292	CNV_1564
1	14100744	14134106	CNV_1565
1	14101379	14224769	CNV_1566
1	14102782	14105956	CNV_1567
1	14105295	14106336	CNV_1568
1	14105654	14106697	CNV_1569
1	14107544	14108244	CNV_1570
1	14110604	14111930	CNV_1571
1	14111112	14112288	CNV_1572
1	14111888	14114180	CNV_1573
1	14112856	14120253	CNV_1574
1	14114749	14136463	CNV_1575
1	14115777	14131588	CNV_1576
1	14115951	14129478	CNV_1577
1	14127279	14136616	CNV_1578
1	14128573	14130256	CNV_1579
1	14129202	14135619	CNV_1580
1	14131375	14132366	CNV_1581
1	14134624	14135879	CNV_1582
1	14135514	14138619	CNV_1583
1	14135520	14137382	CNV_1584
1	14144547	14146237	CNV_1585
1	14145102	14147144	CNV_1586
1	14146591	14147494	CNV_1587
1	14166568	14167729	CNV_1588
1	14172707	14173910	CNV_1589
1	14175445	14176259	CNV_1590
1	14175518	14192363	CNV_1591
1	14175746	14178121	CNV_1592
1	14175747	14237566	CNV_1593
1	14175890	14179494	CNV_1594
1	14176658	14177701	CNV_1595
1	14176960	14177840	CNV_1596
1	14179563	14183941	CNV_1597
1	14179636	14185896	CNV_1598
1	14179680	14183969	CNV_1599
1	14179738	14207996	CNV_1600
1	14181516	14193796	CNV_1601
1	14182560	14186250	CNV_1602
1	14184820	14186877	CNV_1603
1	14184860	14186712	CNV_1604
1	14185505	14187096	CNV_1605
1	14186860	14187416	CNV_1606
1	14191352	14192830	CNV_1607
1	14192592	14198941	CNV_1608
1	14194824	14198220	CNV_1609
1	14195288	14196707	CNV_1610
1	14197068	14198141	CNV_1611
1	14197099	14206957	CNV_1612
1	14197318	14206879	CNV_1613
1	14197571	14202768	CNV_1614
1	14198399	14199357	CNV_1615
1	14199741	14210619	CNV_1616
1	14201410	14202215	CNV_1617
1	14201538	14202444	CNV_1618
1	14201609	14206457	CNV_1619
1	14202415	14202955	CNV_1620
1	14203563	14204183	CNV_1621
1	14204032	14205464	CNV_1622
1	14204619	14210702	CNV_1623
1	14209397	14211214	CNV_1624
1	14215408	14271972	CNV_1625
1	14216417	14226513	CNV_1626
1	14217077	14218172	CNV_1627
1	14217413	14266716	CNV_1628
1	14218660	14219792	CNV_1629
1	14220535	14224146	CNV_1630
1	14222549	14223853	CNV_1631
1	14225072	14225845	CNV_1632
1	14225698	14226554	CNV_1633
1	14226478	14242417	CNV_1634
1	14226487	14247526	CNV_1635
1	14230763	14231615	CNV_1636
1	14231685	14262609	CNV_1637
1	14232291	14241256	CNV_1638
1	14243619	14245294	CNV_1639
1	14244103	14247537	CNV_1640
1	14244543	14245241	CNV_1641
1	14245020	14255445	CNV_1642
1	14247185	14273778	CNV_1643
1	14247346	14251912	CNV_1644
1	14247930	14249247	CNV_1645
1	14251266	14255865	CNV_1646
1	14252202	14253687	CNV_1647
1	14255415	14259184	CNV_1648
1	14259449	14260051	CNV_1649
1	14261066	14261892	CNV_1650
1	14263849	14281275	CNV_1651
1	14264075	14275412	CNV_1652
1	14267070	14269609	CNV_1653
1	14268536	14270910	CNV_1654
1	14272791	14273313	CNV_1655
1	14272819	14273683	CNV_1656
1	14273245	14274392	CNV_1657
1	14273439	14275215	CNV_1658
1	14276415	14282442	CNV_1659
1	14276455	14286628	CNV_1660
1	14280477	14287429	CNV_1661
1	14282173	14287005	CNV_1662
1	14282897	14283493	CNV_1663
1	14296434	14299840	CNV_1664
1	14297366	14298625	CNV_1665
1	14301900	14303105	CNV_1666
1	14309896	14312233	CNV_1667
1	14310766	14311452	CNV_1668
1	14313229	14314345	CNV_1669
1	14315058	14315568	CNV_1670
1	14316565	14341247	CNV_1671
1	14316629	14321676	CNV_1672
1	14323198	14328197	CNV_1673
1	14325118	14326872	CNV_1674
1	14326722	14341781	CNV_1675
1	14327358	14327905	CNV_1676
1	14330518	14334392	CNV_1677
1	14331044	14332226	CNV_1678
1	14331241	14333932	CNV_1679
1	14332247	14333109	CNV_1680
1	14346812	14464351	CNV_1681
1	14430349	14507350	CNV_1682
1	14431768	14443149	CNV_1683
1	14432505	14441862	CNV_1684
1	14436485	14501308	CNV_1685
1	14440325	14441586	CNV_1686
1	14452098	14461412	CNV_1687
1	14469688	14485650	CNV_1688
1	14469850	14471273	CNV_1689
1	14470877	14475968	CNV_1690
1	14474515	14509475	CNV_1691
1	14476565	14483032	CNV_1692
1	14484195	14484731	CNV_1693
1	14486318	14486842	CNV_1694
1	14487415	14510568	CNV_1695
1	14487816	14501842	CNV_1696
1	14490088	14494614	CNV_1697
1	14495388	14505293	CNV_1698
1	14496129	14497700	CNV_1699
1	14501344	14502819	CNV_1700
1	14506917	14508372	CNV_1701
1	14541088	14542253	CNV_1702
1	14590304	14590838	CNV_1703
1	14596971	14606222	CNV_1704
1	14598140	14604476	CNV_1705
1	14603666	14604817	CNV_1706
1	14659717	14670245	CNV_1707
1	14660600	14665687	CNV_1708
1	14670568	14671527	CNV_1709
1	14674676	14726202	CNV_1710
1	14688898	14719054	CNV_1711
1	14713480	14718993	CNV_1712
1	14826130	14911117	CNV_1713
1	14883294	15051287	CNV_1714
1	14884212	14893041	CNV_1715
1	14886100	14886761	CNV_1716
1	14888376	14891719	CNV_1717
1	14889359	14927361	CNV_1718
1	14893915	14894906	CNV_1719
1	14922605	14923115	CNV_1720
1	14928236	14930670	CNV_1721
1	14928758	15023836	CNV_1722
1	14949811	15010821	CNV_1723
1	14949950	14979150	CNV_1724
1	14954926	15052857	CNV_1725
1	14977820	15005152	CNV_1726
1	14997806	15012821	CNV_1727
1	14997842	15004484	CNV_1728
1	14998240	15052795	CNV_1729
1	15000283	15005477	CNV_1730
1	15003257	15006087	CNV_1731
1	15003429	15007781	CNV_1732
1	15009138	15016579	CNV_1733
1	15010496	15041027	CNV_1734
1	15010592	15014924	CNV_1735
1	15019320	15037721	CNV_1736
1	15036879	15052981	CNV_1737
1	15043008	15073348	CNV_1738
1	15053850	15079913	CNV_1739
1	15057476	15059125	CNV_1740
1	15060360	15069230	CNV_1741
1	15062540	15066197	CNV_1742
1	15073742	15075006	CNV_1743
1	15075678	15081320	CNV_1744
1	15078710	15080062	CNV_1745
1	15082402	15085609	CNV_1746
1	15087920	15094760	CNV_1747
1	15089150	15094744	CNV_1748
1	15089219	15122847	CNV_1749
1	15091126	15112901	CNV_1750
1	15093578	15186383	CNV_1751
1	15094360	15100522	CNV_1752
1	15094764	15159743	CNV_1753
1	15095245	15138808	CNV_1754
1	15095763	15101416	CNV_1755
1	15097107	15160807	CNV_1756
1	15099730	15131096	CNV_1757
1	15102580	15111638	CNV_1758
1	15109957	15113236	CNV_1759
1	15128575	15149608	CNV_1760
1	15132720	15173769	CNV_1761
1	15134687	15139082	CNV_1762
1	15135514	15200583	CNV_1763
1	15137005	15146440	CNV_1764
1	15138197	15143523	CNV_1765
1	15139732	15147352	CNV_1766
1	15142894	15149331	CNV_1767
1	15142894	15225028	CNV_1768
1	15144275	15167259	CNV_1769
1	15146436	15149331	CNV_1770
1	15147465	15160803	CNV_1771
1	15148045	15175740	CNV_1772
1	15156300	15158263	CNV_1773
1	15158840	15168419	CNV_1774
1	15158872	15169794	CNV_1775
1	15159494	15178633	CNV_1776
1	15159929	15163509	CNV_1777
1	15159962	15193771	CNV_1778
1	15160802	15167259	CNV_1779
1	15164345	15164951	CNV_1780
1	15166579	15171227	CNV_1781
1	15166810	15200325	CNV_1782
1	15169672	15199598	CNV_1783
1	15177072	15194988	CNV_1784
1	15178360	15246823	CNV_1785
1	15178652	15197325	CNV_1786
1	15180649	15189269	CNV_1787
1	15185944	15189313	CNV_1788
1	15186751	15189194	CNV_1789
1	15193163	15280362	CNV_1790
1	15193176	15207808	CNV_1791
1	15193234	15207808	CNV_1792
1	15193242	15199642	CNV_1793
1	15193258	15198117	CNV_1794
1	15195970	15198632	CNV_1795
1	15196553	15204460	CNV_1796
1	15197569	15202852	CNV_1797
1	15198077	15255520	CNV_1798
1	15199603	15228951	CNV_1799
1	15199603	15322186	CNV_1800
1	15200318	15207808	CNV_1801
1	15205932	15209163	CNV_1802
1	15209004	15215492	CNV_1803
1	15223079	15226649	CNV_1804
1	15225252	15251143	CNV_1805
1	15225264	15237524	CNV_1806
1	15225266	15229695	CNV_1807
1	15226000	15227548	CNV_1808
1	15226057	15265663	CNV_1809
1	15226678	15240525	CNV_1810
1	15228630	15230990	CNV_1811
1	15235648	15240520	CNV_1812
1	15239730	15251142	CNV_1813
1	15245136	15280389	CNV_1814
1	15246370	15264335	CNV_1815
1	15250563	15262376	CNV_1816
1	15250860	15255461	CNV_1817
1	15251128	15253326	CNV_1818
1	15258497	15260207	CNV_1819
1	15258716	15270323	CNV_1820
1	15260241	15280377	CNV_1821
1	15265684	15298678	CNV_1822
1	15272409	15277177	CNV_1823
1	15277116	15292139	CNV_1824
1	15289678	15299068	CNV_1825
1	15289688	15292145	CNV_1826
1	15289709	15321677	CNV_1827
1	15290678	15296852	CNV_1828
1	15300179	15308051	CNV_1829
1	15308226	15319412	CNV_1830
1	15310309	15319164	CNV_1831
1	15318967	15321469	CNV_1832
1	15327401	15337639	CNV_1833
1	15329513	15331085	CNV_1834
1	15331036	15334240	CNV_1835
1	15332753	15337639	CNV_1836
1	15347045	15378493	CNV_1837
1	15347090	15368709	CNV_1838
1	15348861	15351423	CNV_1839
1	15348917	15358494	CNV_1840
1	15356587	15358350	CNV_1841
1	15356813	15368709	CNV_1842
1	15358323	15359888	CNV_1843
1	15358338	15378493	CNV_1844
1	15370506	15375236	CNV_1845
1	15372160	15389640	CNV_1846
1	15388782	15395440	CNV_1847
1	15398297	15406139	CNV_1848
1	15406308	15408419	CNV_1849
1	15411591	15430412	CNV_1850
1	15411715	15421834	CNV_1851
1	15413300	15417350	CNV_1852
1	15413956	15420540	CNV_1853
1	15420190	15462916	CNV_1854
1	15420671	15422696	CNV_1855
1	15421203	15427826	CNV_1856
1	15421284	15424302	CNV_1857
1	15421628	15423816	CNV_1858
1	15424116	15441159	CNV_1859
1	15424661	15426244	CNV_1860
1	15425388	15426093	CNV_1861
1	15428027	15430414	CNV_1862
1	15432696	15434697	CNV_1863
1	15437219	15442229	CNV_1864
1	15443142	15523181	CNV_1865
1	15443761	15459628	CNV_1866
1	15446566	15488303	CNV_1867
1	15446860	15455546	CNV_1868
1	15448952	15453994	CNV_1869
1	15451330	15452155	CNV_1870
1	15453811	15455536	CNV_1871
1	15454350	15523181	CNV_1872
1	15485124	15497375	CNV_1873
1	15486608	15509555	CNV_1874
1	15494942	15525357	CNV_1875
1	15495812	15497023	CNV_1876
1	15496788	15497454	CNV_1877
1	15497050	15571450	CNV_1878
1	15508118	15625020	CNV_1879
1	15510188	15522411	CNV_1880
1	15511265	15511912	CNV_1881
1	15513241	15519005	CNV_1882
1	15518352	15676740	CNV_1883
1	15522406	15523675	CNV_1884
1	15522536	15534006	CNV_1885
1	15522787	15523836	CNV_1886
1	15524770	15529851	CNV_1887
1	15527752	15528546	CNV_1888
1	15531561	15532621	CNV_1889
1	15532631	15533930	CNV_1890
1	15534163	15535369	CNV_1891
1	15534281	15537166	CNV_1892
1	15534716	15545912	CNV_1893
1	15538842	15541950	CNV_1894
1	15540945	15542249	CNV_1895
1	15542717	15543497	CNV_1896
1	15544059	15549767	CNV_1897
1	15546502	15548067	CNV_1898
1	15546541	15581356	CNV_1899
1	15547402	15548875	CNV_1900
1	15547706	15548624	CNV_1901
1	15547838	15549426	CNV_1902
1	15550323	15568375	CNV_1903
1	15552426	15558224	CNV_1904
1	15554581	15560381	CNV_1905
1	15557319	15589489	CNV_1906
1	15560890	15569134	CNV_1907
1	15561898	15567098	CNV_1908
1	15562047	15639784	CNV_1909
1	15562110	15564296	CNV_1910
1	15563942	15572127	CNV_1911
1	15566219	15588946	CNV_1912
1	15566276	15582094	CNV_1913
1	15567068	16070215	CNV_1914
1	15567304	15820223	CNV_1915
1	15568799	15569752	CNV_1916
1	15569652	15572802	CNV_1917
1	15569941	15570803	CNV_1918
1	15570419	15571036	CNV_1919
1	15570477	15573082	CNV_1920
1	15571120	15572098	CNV_1921
1	15571226	15575124	CNV_1922
1	15572496	15580451	CNV_1923
1	15573328	15574344	CNV_1924
1	15575976	15577056	CNV_1925
1	15577298	15585321	CNV_1926
1	15578634	15579532	CNV_1927
1	15579066	15580176	CNV_1928
1	15580630	15581827	CNV_1929
1	15582263	15585127	CNV_1930
1	15585360	15590905	CNV_1931
1	15589337	15592759	CNV_1932
1	15589480	15590122	CNV_1933
1	15589720	15591968	CNV_1934
1	15590110	15599881	CNV_1935
1	15591504	15647510	CNV_1936
1	15593977	15596248	CNV_1937
1	15594367	15598253	CNV_1938
1	15595287	15598068	CNV_1939
1	15597859	15599722	CNV_1940
1	15598517	15600005	CNV_1941
1	15612373	15613383	CNV_1942
1	15612823	15616126	CNV_1943
1	15615297	15619846	CNV_1944
1	15615909	15617403	CNV_1945
1	15616007	15651440	CNV_1946
1	15616191	15618177	CNV_1947
1	15617651	15619040	CNV_1948
1	15617672	15619736	CNV_1949
1	15623000	15626998	CNV_1950
1	15624059	15625445	CNV_1951
1	15624448	15625882	CNV_1952
1	15625234	15634811	CNV_1953
1	15629644	15631331	CNV_1954
1	15634496	15635857	CNV_1955
1	15635941	15637794	CNV_1956
1	15642814	15643928	CNV_1957
1	15642904	15643856	CNV_1958
1	15642908	15643530	CNV_1959
1	15643150	15643862	CNV_1960
1	15644903	15646375	CNV_1961
1	15645140	15646105	CNV_1962
1	15646541	15647562	CNV_1963
1	15648717	15649859	CNV_1964
1	15652748	15654283	CNV_1965
1	15655194	15659063	CNV_1966
1	15662693	15663215	CNV_1967
1	15662965	15674174	CNV_1968
1	15663400	15730279	CNV_1969
1	15669622	15751056	CNV_1970
1	15670100	15676344	CNV_1971
1	15676259	15683526	CNV_1972
1	15676271	15683619	CNV_1973
1	15682439	15847000	CNV_1974
1	15692099	15694595	CNV_1975
1	15692566	15693275	CNV_1976
1	15695829	15718822	CNV_1977
1	15697419	15698852	CNV_1978
1	15698014	15699906	CNV_1979
1	15698456	15702646	CNV_1980
1	15699881	15701874	CNV_1981
1	15702013	15759249	CNV_1982
1	15703897	15713523	CNV_1983
1	15708490	15710434	CNV_1984
1	15715246	15728621	CNV_1985
1	15716306	15759731	CNV_1986
1	15724756	15726076	CNV_1987
1	15725198	15727359	CNV_1988
1	15725724	15726683	CNV_1989
1	15729831	15731783	CNV_1990
1	15731422	15747290	CNV_1991
1	15734260	15734899	CNV_1992
1	15735297	15742730	CNV_1993
1	15735787	15742373	CNV_1994
1	15738265	15738954	CNV_1995
1	15745762	15746663	CNV_1996
1	15748101	15816407	CNV_1997
1	15751411	15769056	CNV_1998
1	15753330	15753976	CNV_1999
1	15756374	15760583	CNV_2000
[truncated: 17,003 more rows]
