# Supplementary material for: Multi-omics approach highlights differences between RLP classes in Arabidopsis thaliana
Source: BMC Genomics. 2021 Jul 20;22:557. doi: 10.1186/s12864-021-07855-0 (PMC8290556; doi:10.1186/s12864-021-07855-0)
Supplement: Supplementary file 5 — Additional file 5: [file 12864_2021_7855_MOESM5_ESM.xz › SupplementaryData/heatmap_presence_absence_transcriptome_proteome.R]

library("ggplot2")
library("factoextra")
library("cluster")
library("reshape")
library("plyr")
library("scales")
library("RColorBrewer")
library("gplots")

setwd("file path")

####TRANSCRIPTOME####


df <- read.csv("RLP_NA.csv", header = T, row.names = 1)
At_RLPannot <- read.csv("RLPs.txt")
tissue_names_trans <-read.table("Tissue names_transcriptome.txt", header = TRUE)
transcriptomeRLP <- df[c(31:60)]
transcriptomeRLPa <- merge(transcriptomeRLP, At_RLPannot[,c(1,2)], by.x = "row.names", by.y = "ID")
row.names(transcriptomeRLPa) <- paste(transcriptomeRLPa$Row.names, transcriptomeRLPa$Gene, sep = " ")
transcriptomeRLPa <- transcriptomeRLPa[,c(2:31)]
colnames(transcriptomeRLPa) <- tissue_names_trans$Tissue
transcriptomeRLPa$IDs <- rownames(transcriptomeRLPa)

order <- read.csv("RLPs_ordered.txt", header = F)

transcriptomeRLPb <- transcriptomeRLPa[ order(match(transcriptomeRLPa$IDs, order$V1)), ]
transcriptomeRLPb <- transcriptomeRLPb[c(1:30)]
transcriptomeRLPb <- transcriptomeRLPb[c(1,10:17,4,2,3,18:30,5:9)]

write.table(transcriptomeRLPb, file="transcriptome", sep="\t ")

TransRLP_matrix <- data.matrix(transcriptomeRLPb)

heatmap.2(TransRLP_matrix, Rowv=F, Colv=F, dendrogram = "none",
          col = brewer.pal(9,"GnBu"), 
          na.color = "black",
          scale="none", margins=c(10,10),
          density.info="none",
          trace = "none",
          keysize = 1,
          cexRow = 0.7,
          cexCol = 1)


####PROTEOME####

df <- read.csv("RLP_NA.csv", header = T, row.names = 1)
At_RLPannot <- read.csv("RLPs.txt")
tissue_names_prot <-read.table("Tissue names_proteome.txt", header = TRUE)
proteomeRLP <- df[c(1:30)]
proteomeRLPa <- merge(proteomeRLP, At_RLPannot[,c(1,2)], by.x = "row.names", by.y = "ID")
row.names(proteomeRLPa) <- paste(proteomeRLPa$Row.names, proteomeRLPa$Gene, sep = " ")
proteomeRLPa <- proteomeRLPa[,c(2:31)]
colnames(proteomeRLPa) <- tissue_names_prot$Tissue
proteomeRLPa$IDs <- rownames(proteomeRLPa)

order <- read.csv("RLPs_ordered_proteome.txt", header = F)

proteomeRLPb <- proteomeRLPa[ order(match(proteomeRLPa$IDs, order$V1)), ]
proteomeRLPb <- proteomeRLPb[c(1:25),c(1:30)]
proteomeRLPb <- proteomeRLPb[c(1,10:17,4,2,3,18:30,5:9)]

write.table(proteomeRLPb, file="proteome", sep=",")

ProtRLP_matrix <- data.matrix(proteomeRLPb)

heatmap.2(ProtRLP_matrix, Rowv=F, Colv=F, dendrogram = "none",
          col = brewer.pal(9,"RdPu"), 
          na.color = "black",
          scale="none", margins=c(10,10),
          density.info="none",
          trace = "none",
          keysize = 1,
          cexRow = 0.7,
          cexCol = 1)
