# Supplementary material for: Multi-omics approach highlights differences between RLP classes in Arabidopsis thaliana
Source: BMC Genomics. 2021 Jul 20;22:557. doi: 10.1186/s12864-021-07855-0 (PMC8290556; doi:10.1186/s12864-021-07855-0)
Supplement: Supplementary file 5 — Additional file 5: [file 12864_2021_7855_MOESM5_ESM.xz › SupplementaryData/Proteomics_mediancenter.R]

mediancenter <- function(x, refrows=rownames(x), islog) {
  if (islog) {
    gm <- apply(x[refrows,], 2, median, na.rm = T)
    x <- sweep(x, 2, gm, `-`)+median(x[refrows,], na.rm=T)
  } else {
    gm <- apply(x[refrows,], 2, median, na.rm = T)
    x <- sweep(x, 2, gm, `/`)*median(x[refrows,], na.rm=T)
  }
}
