# Supplementary material for: Multi-omics approach highlights differences between RLP classes in Arabidopsis thaliana
Source: BMC Genomics. 2021 Jul 20;22:557. doi: 10.1186/s12864-021-07855-0 (PMC8290556; doi:10.1186/s12864-021-07855-0)
Supplement: Supplementary file 5 — Additional file 5: [file 12864_2021_7855_MOESM5_ESM.xz › SupplementaryData/RLPs.csv]

Gene	ID	regulated_genes	originalclustdata	CNVany	CNV1500bp	SNPs	cluster	cluster_orpair	transclust	protclust	absent_intranscriptome	absent_inproteome
AtRLP1	AT1G07390	not_regulated	no_cluster	F	F	SNPs	no_cluster	no_cluster	2	2
AtRLP2	AT1G17240	not_regulated	clustered	T	T	SNPs	no_cluster	clustered	2	1
AtRLP3	AT1G17250	not_regulated	clustered	T	T	SNPs	no_cluster	clustered	1	2
AtRLP4	AT1G28340	not_regulated	no_cluster	F	F	SNPs	no_cluster	no_cluster	1	1
AtRLP5	AT1G34290	not_regulated	no_cluster	F	F	SNPs	no_cluster	no_cluster	2	2
AtRLP6	AT1G45616	upregulated	clustered	F	F	SNPs	no_cluster	clustered	2	2
AtRLP7	AT1G47890	upregulated	clustered	T	F	SNPs	no_cluster	clustered	2	1
AtRLP8	AT1G54480	NA	no_cluster	T	T	noSNPs	no_cluster	no_cluster	2	2
AtRLP9	AT1G58190	not_regulated	no_cluster	T	T	SNPs	no_cluster	no_cluster	1	2
AtRLP10	AT1G65380	not_regulated	no_cluster	F	F	SNPs	no_cluster	no_cluster	1	1
AtRLP11	AT1G71390	upregulated	clustered	T	T	noSNPs	no_cluster	clustered	2	2
AtRLP12	AT1G71400	upregulated	clustered	F	F	noSNPs	no_cluster	clustered	1	2
AtRLP13	AT1G74170	not_regulated	clustered	T	T	SNPs	cluster	clustered	1	1
AtRLP14	AT1G74180	not_regulated	clustered	T	T	SNPs	cluster	clustered	1	1
AtRLP15	AT1G74190	not_regulated	clustered	T	T	SNPs	cluster	clustered	2	2
AtRLP16	AT1G74200	not_regulated	clustered	T	T	SNPs	cluster	clustered	2	2
AtRLP17	AT1G80080	not_regulated	no_cluster	T	T	noSNPs	no_cluster	no_cluster	1	1
AtRLP18	AT2G15040	upregulated	clustered	T	T	SNPs	no_cluster	clustered	2	2
AtRLP19	AT2G15080	upregulated	clustered	T	T	SNPs	no_cluster	clustered	2	1
AtRLP20	AT2G25440	upregulated	clustered	F	F	noSNPs	no_cluster	clustered	2	2
AtRLP21	AT2G25470	not_regulated	clustered	F	F	noSNPs	no_cluster	clustered	2	2
AtRLP22	AT2G32660	upregulated	clustered	F	F	SNPs	no_cluster	clustered	2	2
AtRLP23	AT2G32680	upregulated	clustered	F	F	SNPs	no_cluster	clustered	2	2
AtRLP24	AT2G33020	upregulated	clustered	T	T	SNPs	cluster	clustered	1	2
AtRLP25	AT2G33030	NA	clustered	T	F	SNPs	cluster	clustered	2	2
AtRLP26	AT2G33050	upregulated	clustered	F	F	SNPs	cluster	clustered	1	2
AtRLP27	AT2G33060	upregulated	clustered	F	F	noSNPs	cluster	clustered	2	1
AtRLP28	AT2G33080	upregulated	clustered	T	T	noSNPs	cluster	clustered	2	2
AtRLP29	AT2G42800	not_regulated	no_cluster	F	F	SNPs	no_cluster	no_cluster	1	1
AtRLP30	AT3G05360	upregulated	clustered	T	T	SNPs	no_cluster	clustered	2	2
AtRLP31	AT3G05370	upregulated	clustered	F	F	SNPs	no_cluster	clustered	2	2
AtRLP32	AT3G05650	upregulated	clustered	F	F	SNPs	no_cluster	clustered	2	2
AtRLP33	AT3G05660	upregulated	clustered	T	F	SNPs	no_cluster	clustered	2	2
AtRLP34	AT3G11010	upregulated	clustered	F	F	noSNPs	no_cluster	clustered	2	1
AtRLP35	AT3G11080	upregulated	clustered	T	T	noSNPs	no_cluster	clustered	2	1
AtRLP36	AT3G23010	upregulated	clustered	T	T	noSNPs	no_cluster	no_cluster	2	2
AtRLP37	AT3G23110	upregulated	clustered	T	T	noSNPs	no_cluster	clustered	2	1
AtRLP38	AT3G23120	upregulated	clustered	T	T	noSNPs	no_cluster	clustered	2	2
AtRLP39	AT3G24900	upregulated	no_cluster	T	T	SNPs	no_cluster	no_cluster	2	2
AtRLP40	AT3G24982	upregulated	clustered	T	T	SNPs	cluster	clustered	2	2
AtRLP41	AT3G25010	upregulated	clustered	T	T	SNPs	cluster	clustered	2	2
AtRLP42	AT3G25020	upregulated	clustered	T	T	SNPs	cluster	clustered	2	2
AtRLP43	AT3G28890	upregulated	no_cluster	T	F	noSNPs	no_cluster	no_cluster	2	2
AtRLP44	AT3G49750	not_regulated	no_cluster	F	F	SNPs	no_cluster	no_cluster	1	1
AtRLP45	AT3G53240	not_regulated	no_cluster	F	F	noSNPs	no_cluster	no_cluster	1	2
AtRLP46	AT4G04220	upregulated	no_cluster	T	T	SNPs	no_cluster	no_cluster	2	1
AtRLP47	AT4G13810	upregulated	clustered	T	T	noSNPs	cluster	clustered	2	2
AtRLP48	AT4G13880	upregulated	clustered	T	T	noSNPs	cluster	clustered	2	2
AtRLP50	AT4G13920	upregulated	clustered	T	T	noSNPs	cluster	clustered	2	2
AtRLP51	AT4G18760	not_regulated	no_cluster	F	F	noSNPs	no_cluster	no_cluster	1	1
AtRLP52	AT5G25910	upregulated	no_cluster	F	F	SNPs	no_cluster	no_cluster	2	1
AtRLP53	AT5G27060	upregulated	no_cluster	T	T	SNPs	no_cluster	no_cluster	2	2
AtRLP54	AT5G40170	upregulated	no_cluster	F	F	noSNPs	no_cluster	no_cluster	1	2
AtRLP55	AT5G45770	not_regulated	no_cluster	F	F	SNPs	no_cluster	no_cluster	1	1
AtRLP56	AT5G49290	not_regulated	no_cluster	F	F	noSNPs	no_cluster	no_cluster	2	2
AtRLP57	AT5G65830	not_regulated	no_cluster	F	F	noSNPs	no_cluster	no_cluster	1	1
