# Supplementary material for: Multi-omics approach highlights differences between RLP classes in Arabidopsis thaliana
Source: BMC Genomics. 2021 Jul 20;22:557. doi: 10.1186/s12864-021-07855-0 (PMC8290556; doi:10.1186/s12864-021-07855-0)
Supplement: Supplementary file 5 — Additional file 5: [file 12864_2021_7855_MOESM5_ESM.xz › SupplementaryData/Satistics_ChiSquare.R]

### read data

#all proteomedata
alldata0 <- read.csv("/media/remco/1TBHD/LRZSyncShare/ArabidopsisRLP/RLPS/At_NLR_RLP_0.csv")
#alldata0 <- read.csv("/home/remco//LRZSyncShare/ArabidopsisRLP/RLPS/At_NLR_RLP_0.csv")

#protome data without missing 
alldata0del <- read.csv("/media/remco/1TBHD/LRZSyncShare/ArabidopsisRLP/RLPS/At_NLR_RLP_0_del.csv")
#alldata0del <- read.csv("/home/remco/LRZSyncShare/ArabidopsisRLP/RLPS/At_NLR_RLP_0_del.csv")

#all rlp data, annotated
rlps <- read.csv("/media/remco/1TBHD/LRZSyncShare/ArabidopsisRLP/RLPS/RLPs.csv", sep=",")
#rlps <- read.csv("/home/remco/LRZSyncShare/ArabidopsisRLP/RLPS/RLPs.csv", sep="\t")

rlps$protinset <- rlps$ID %in% alldata0$AGI.code
rlps$protdetected <- rlps$ID %in% alldata0del$AGI_code

tbldetected <- table(rlps$regulated_genes, rlps$protdetected)
chisq.test(tbldetected)
#not detected is 29
#ratio not regulated / upregulated is 19 : 35 >> 0.64 is upregulated. 1-(19/(19+35))
#If values are independent: expected fraction of not detected to be in upregulated is 0.64, thus ~20
#If values are independent: expected fraction of not detected to be not regulated is 0.36, thus ~11, data has 10, so this is not skewed!


### Stats calculated for other properties directly from the RLP table:

#Regulation vs cluster data, large clusters only
tblclust <- table(rlps$regulated_genes, rlps$cluster)
chisq.test(tblclust)
#Regulation vs cluster data, with pairs included
tblclustortwo <- table(rlps$regulated_genes, rlps$cluster_orpair)
chisq.test(tblclustortwo)

#CNV data vs regulation
tblCNV <- table(rlps$regulated_genes, rlps$CNVany)
chisq.test(tblCNV)
#CNV vs clustering
tblCNVcluster <- table(rlps$cluster_orpair, rlps$CNVany)
chisq.test(tblCNVcluster)

#Regulation vs SNPs
tblSNP <- table(rlps$regulated_genes, rlps$SNPs)
chisq.test(tblSNP)
#Clustering (or pairs) vs SNPs
tblSNPcluster <- table(rlps$cluster_orpair, rlps$SNPs)
chisq.test(tblSNPcluster)
  
