# Supplementary material for: Multi-omics approach highlights differences between RLP classes in Arabidopsis thaliana
Source: BMC Genomics. 2021 Jul 20;22:557. doi: 10.1186/s12864-021-07855-0 (PMC8290556; doi:10.1186/s12864-021-07855-0)
Supplement: Supplementary file 5 — Additional file 5: [file 12864_2021_7855_MOESM5_ESM.xz › SupplementaryData/Alignment_muscle_LRR_eJM_TM_cJM_RLPs.muscle]

>AT1G58190 AtRLP9
FIGNLLLCGSAINRSCDDNSTTEFLESD------DQSGDEETTIDMEIFYWSLAAT---Y
GVTWITFIVFLCFDSPWRRV-W------
>AT1G07390 AtRLP1
YIGNAHLCGLPTNKNCI-SQRVPEPPSVSTHAKEEENEEEGNVIDMVWFYWTCAAV---Y
ISTSLALFAFLYIDSRWSRE-W------
>AT2G33060 AtRLP27
FEGNAGLCGLPLQGSCF-APPTPQPKE--------------EDEDEEVLNWKAVVIGY-W
PGLLLGLIMAHV-IASFKPK-W------
>AT1G28340 AtRLP4
FTDNAGLCGIPGLPACG----------------------------------PHLSSGA-K
IGIAFGVSLAFL-LIVACAMIWWKRRQN
>AT5G25910 AtRLP52
FADNPRLFGLSLERVCV-DIHKKTPQQS------EMPEP--EEDEEEVMNWTAAAIGS-I
PGISIGLTMGYI-LVSYKPE-W------
>AT2G33030 AtRLP25
FEGNAGLCGLPLEESCF-GTKVPPIQQ-------SKKED--NQEDAKVLNWKAVATGY-G
PGVFFGLAIAQI-IASYKPE-W------
>AT5G45770 AtRLP55
LSGENDYDVEGGNEEKTENLKTKEE----------------EEEEHKGSNKTLFGLGI-G
LFSLVFLILFLFYLAKRCRL-I------
>AT3G05650 AtRLP32
FKDNPGLYGSSLEEVCL-DIHAPAPQQH------EPPEL--EEEDREVFSWIAAAIGF-G
PGIAFGLTIRYI-LVFYKPD-W------
>AT2G25440 AtRLP20
FEGNVGLCGLPLEERCF-DNSASPTQH-------HKQDE--EEEEEQVLHWKAVAMGY-G
PGLLVGFAIAYV-IASYKPE-W------
>AT3G11010 AtRLP34
FEGNLGLFGSSLEEVCR-DIHTPASHQQF-----ETPQT--EEEDEDLISWIAAAIGF-G
PGIAFGLMFGYI-LVSYKPE-W------
>AT4G04220 AtRLP46
YANNSGICGMQIQVPCF-PTQTKQPAEE------KEEED--KEEEETIFSWNAAAI----
-GCSCGFLIAVV-FMSYNEL-WK-----
>AT2G25470 AtRLP21
YLGNPLLCGPPTSRSCE-TNKSPEEADNG-----QEEEDDKAAIDMMVFYFSTASI---Y
VTALIGVLVLMCFDCPWRRA-W------
>AT5G65830 AtRLP57
FIGNKKLFGYPLEE----------------------------------MKNKGLSIMA-I
VGIGLGSGIASLVISFTGVCIW------
>AT1G74170 AtRLP13
YFGNPLLCGKSIDISCASNNFHPTDNG-------VEADE--STVDMESFYWSFVAA---Y
VTILLGILASLSFDSPWSRA-W------
>AT3G25010 AtRLP41
FEGNAGLCGLPLQQRCF-GTNAPPAHQ-------FKEEE--DEEQEQVLNWEGVAIGY-G
VGVLLGLAIAQL-IASYKPE-W------
>AT3G05360 AtRLP30
FMDNLRLYG--LEKICG-KAHAPSST--------PLESEEFSEPEEQVINWIAAAIAY-G
PGVFCGLVIGHIFFTAHKHE-W------
>AT2G33050 AtRLP26
FEGNVGLCGLPLQGSCV-APPTKYP---------KEEDE--EEEEDEVIEWKAVFFGY-W
PGLLLGLVMAHV-IASFKPK-W------
>AT5G40170 AtRLP54
FEGNINLCGLPLQESCLRGNGVPSTPH-------TQEQE--LPKQEHALNWKAAAIGY-G
PGVLFGLAIGQA-FARYKPV-L------
>AT3G28890 AtRLP43
FEDNLGLFGSTLEEDCR-DIHTPASHQQY-----KTPET--EEEDEEVISWIAAAIGF-I
PGIVLGLTIGYI-LVFYKPE-W------
>AT1G74200 AtRLP16
------------------------------------------------FLWEHLSV---H
FSNLCSCKMGLLSIMS------------
>AT5G27060 AtRLP53
FEDNLGLFGSSLEEVCR-DIHTPASHQQF-----ETPET--EEEDEDLISWIAAAIGF-G
PGIAFGLMFGYI-LVSYKPE-W------
>AT1G34290 AtRLP5
----------------------------------------------RRFSWVSK-----G
P-----LLLTRQLKTNQNPHLP------
>AT4G18760 AtRLP51
-------------------------------------EK--KKEEHHGPNKVVLGVAI-G
LSSLVFLIIFMILLAKWCG---------
>AT4G13920 AtRLP50
FAENPGLCGAPLQKKCG-GEEE-------------EDKE--KEEKDKGLSWVAAAIGY-V
PGLFCGLAIGHI-LTSYKRD-W------
>AT3G05370 AtRLP31
FMENPKLNG--LEEICRETDRVPNPK--------PQESKDLSEPEEHVINWIAAGIAY-G
PGVVCGLVIGHI-FLSHKHECW------
>AT1G71400 AtRLP12
FLDNPGLYG--LEDICR-DTGALNPT--------SQLPEDLSEAEENMFNWVAAAIAY-G
PGVLCGLVIGHF-YTSHNHE-W------
>AT1G45616 AtRLP6
YEGNPGIYGSSLKDVCG-DIHAPRPPQAV-----LPHSSSSSSEEDELISWIAACLGF-A
PGMVFGLTMGYI-MTSHKHE-W------
>AT3G23010 AtRLP36
FLGNLGLYG--FREICGESHHVPVPTTS------QQPEEPLSESEDQLLNWIAAAIAF-G
PGMFCGLVIGHI-FTS------------
>AT2G32680 AtRLP23
FEGNAGLCGLPLKESCF-GTGAPPMYHQKQED--KEEEEEEEEEEEEVLNGRAVAIGY-G
SGLLLGLAIAQV-IASYKPE-W------
>AT3G25020 AtRLP42
FEGNAGLCGFPLQESCF-GTNAPPAQKP------KEEEE--AEEDEQELNWKAVAIGY-G
VGVLLGLAIAQL-IASYKPE-W------
>AT3G24900 AtRLP39
FEGNAGLCGLPLQESCF-GTNAPPAQHPK-----EEEEE--EEEEEQVLNWKGVGIGY-G
VGVLLGLAIAQL-IASYKPE-W------
>AT1G47890 AtRLP7
YEGNPGLNGPSLENVCG-HIKESTPTQ-------TEPLETKEEEEEESFSWIAAGLGF-A
PGVVFGLAMGYI-VVSYKHQ-W------
>AT2G33020 AtRLP24
FEGNAGLCGLPLQETCF-DSSVPPI---------QPKQE--DEEKGEVINWKAVAIGY-A
PGLLFGLAIAHL-IASYKPE-W------
>AT3G23120 AtRLP38
FVGNPGLYG--LDEICRESHHVPVPTS-------QQHDGSSSELEEPVLNWIAAAIAF-G
PGVFCGFVIGHI-FTSYKHL-W------
>AT1G65380 AtRLP10
LAGNPELCVETPGSKCD-----PANIDAS-----QEEIYQNELVEGPISIWIFCLSAF--
--ISFDFGVLGI-FCSARARSY------
>AT5G49290 AtRLP56
YLGNPLLCGPPTDTSCETKKNSEENANG------GEEDDKEVAIDMLVFYWSTAGT---Y
VTALIGILVLMCVDCSWRRA-W------
>AT1G17250 AtRLP3
FKGNPLLCGGILLTSCKASTKLP-----------ATTTNKADTEDEEELKFIF------I
LGVATGFFVSYCFY-------WCF----
>AT3G23110 AtRLP37
FMGNPRLYG--LDQICG-ETHVPIPTS-------LHPEEPLLEPEETVLNWIAAAIAF-G
PGVFCGLVIGHI-FTSYKHK-W------
>AT2G32660 AtRLP22
FEGNSGLCGLPLEESCL-REDAPSTQEP-------------EEEEEEILEWRAAAIGY-G
PGVLFGLAIGHV-VALYKPG-W------
>AT2G33080 AtRLP28
LLGNI---NPPLKGMQG----------------------------FVVFLWRKLA-----
-------------LERMRRQ-H------
>AT3G24982 AtRLP40
FEGNAGLCGFPLQESCF-GTNTPPAQHP------KEQEE--EEEDEQVLNWKAVAIGY-G
IGVLLGLAIAQL-ISLYKPK-W------
>AT3G53240 AtRLP45
YLGNFLLCGSPTKRSCG-GTTISSGKE-------YEDDDESGLLDIVVLWWSLGTT---Y
VTVMMGFLVFLCFDSPWRRA-W------
>AT4G13810 AtRLP47
FTENPGLCGAPLLKKCGGEEEAT-----------KQEQDEDKEEEDQVFSWIAAAIGY-V
PGVVCGLTIGHI-LVSHKRD-W------
>AT2G42800 AtRLP29
LSGNRGLCLNPEDEFSVVKTGVDVC---------GKNVSSGGGLSVHSSKKKSQASRY-Y
RSCFFANALFPFALFLGLHQRW------
>AT4G13880 AtRLP48
FAENPGLCGAPFLNKCGGEEEEEEEATKQ-----EEDEDEEKEEKNQVFSWIAAAIGY-V
PGVFCGLTIAHI-LTS------------
>AT1G74190 AtRLP15
YFGNRLLCGQPTNRSCNNNSYEEADNG-------VEADE--SIIDMVSFYLSFAAA---Y
VTILIGILASLSFDSPWSRF-W------
>AT3G11080 AtRLP35
FENNLGLFGPSLDEVCR-DKHTPASQQN------ETTET--EEEDEEEISWIAAAIGF-I
PGIVFGLTIGYI-LVSYKPE-W------
>AT3G49750 AtRLP44
FIGNKGLYGYPLQE--------------------------------MMMKSKGLSVMA-I
VGIGLGSGIASLMISFTGVCLW------
>AT1G74180 AtRLP14
YLGNPLLCGTPTDRSCEGKKNTKEADNGGEEE--EEDDDDEAAIDMVVLYWTTGST---Y
AIALIGILVLMCFDCPWRRT-W------
>AT1G80080 AtRLP17
LDDAFGSKSGSTVRLCDAETSRPAPSGTVQHL--SREEDGALPDGATDVSSTSKSLGFSY
LSAFFLVFPNFI----------------
>AT1G17240 AtRLP2
FEGNPLLCGGVLLTSCK-----PTR-----------------AKENDELNRT-----F-L
MGIAIGYFLSFVSILVVRA--W------
>AT3G05660 AtRLP33
FEENLGLCGRPLEE-CR-VVHEPTPSG-----------ESETLESEQVLSWIAAAIGF-T
PGIVLGLTIGHI-VLSSKPR-W------
>AT2G15080 AtRLP19
FEDNHGLYGPSLEKICDIHGKTPQQSD-------MAPEP--EEDEEEVISWIAAVIGF-I
LGTALGLTFGCI-LFSYKPD-W------
>AT1G71390 AtRLP11
FLDNHRLYG--LEDICE-ETHVPNPT--------SQPSEDLLDEEEKMFNWVAAAIAY-G
PGVFCGLVIGYI-FTSHHHE-W------
