# Supplementary material for: Multi-omics approach highlights differences between RLP classes in Arabidopsis thaliana
Source: BMC Genomics. 2021 Jul 20;22:557. doi: 10.1186/s12864-021-07855-0 (PMC8290556; doi:10.1186/s12864-021-07855-0)
Supplement: Supplementary file 5 — Additional file 5: [file 12864_2021_7855_MOESM5_ESM.xz › SupplementaryData/RLP_NA_transprot.csv]

AGI_code	FP_AP1	FP_AP2	FP_AP3	FP_AP4	FP_AP5	FP_AP6	FP_AP7	FP_AP8	FP_AP9	FP_AP10	FP_AP11	FP_AP12	FP_AP13	FP_AP14	FP_AP15	FP_AP16	FP_AP17	FP_AP18	FP_AP19	FP_AP20	FP_AP21	FP_AP22	FP_AP23	FP_CC1	FP_CC2	FP_SDL1	FP_SDL2	FP_SDL3	FP_SDL4	FP_SDL5	T_AP1	T_AP2	T_AP3	T_AP4	T_AP5	T_AP6	T_AP7	T_AP8	T_AP9	T_AP10	T_AP11	T_AP12	T_AP13	T_AP14	T_AP15	T_AP16	T_AP17	T_AP18	T_AP19
AT1G07390	21.6282	20.0655	20.0177	18.7377	NA	NA	NA	NA	19.5837	17.9318	18.3918	17.9678	15.4382	15.9818	15.6278	19.7036	16.6578	17.9397	18.9918	18.6085	21.4279	17.8614	NA	NA	17.5662	18.2019	19.2529	15.7492	17.1819	15.6439	3.63467	3.63222	2.81493	1.00629	0.248964	NA	1.58869	1.35044	NA	1.50562	1.21582	0.548512	0.908893	0.772764	1.93967	2.15915	NA	0.0739603	2.2704
AT1G17240	NA	NA	NA	NA	NA	NA	NA	NA	NA	NA	NA	NA	NA	NA	NA	NA	NA	NA	NA	NA	NA	NA	NA	NA	NA	NA	NA	NA	NA	NA	1.28096	NA	NA	NA	NA	0.96274	NA	1.89985	NA	NA	NA	0.232319	NA	NA	NA	2.19795	0.392983	NA	NA
AT1G17250	NA	NA	NA	NA	NA	NA	NA	NA	NA	NA	NA	NA	NA	NA	NA	NA	NA	NA	NA	NA	NA	NA	NA	NA	NA	NA	NA	NA	NA	NA	NA	NA	NA	NA	1.22939	NA	NA	NA	NA	NA	NA	0.140646	1.07357	0.391155	1.24309	0.557314	0.268959	NA	NA
AT1G28340	22.594	23.6463	23.0106	24.0116	23.7566	24.5028	23.3608	23.0022	15.0981	22.9825	23.1201	24.0124	23.2638	23.904	22.6301	22.0487	23.2166	23.6776	23.6156	22.6187	22.7991	21.351	23.1456	21.7025	22.0012	21.7578	23.4225	23.4619	23.6144	23.8134	5.05249	4.83919	4.23544	4.95285	4.94631	5.45443	5.03332	4.64263	NA	4.02707	3.8444	4.37352	4.94267	4.95758	4.3156	4.9521	4.70555	4.61433	4.86275
AT1G47890	NA	NA	NA	NA	19.4767	NA	NA	26.1756	NA	NA	NA	NA	NA	NA	NA	19.1599	NA	NA	NA	NA	NA	NA	NA	NA	NA	NA	NA	NA	NA	NA	2.05929	NA	NA	NA	NA	NA	NA	NA	NA	NA	NA	NA	NA	NA	NA	4.28788	0.273311	NA	NA
AT1G58190	19.2103	19.0296	21.1738	18.5052	19.9692	17.6091	20.6596	NA	22.5336	19.8713	21.0229	15.6826	17.312	17.8634	18.9257	19.8669	21.4594	18.1617	18.8142	20.4464	NA	16.9078	17.9186	19.1662	19.0954	NA	19.071	21.0162	21.9748	20.287	NA	NA	NA	NA	NA	NA	NA	NA	NA	NA	NA	1.54283	0.540046	0.183056	NA	1.39584	2.53244	NA	NA
AT1G65380	18.8063	17.6924	18.8059	20.7937	20.3193	18.7251	NA	NA	NA	19.7108	19.3759	16.4005	17.8108	17.5859	18.4031	17.3244	19.4836	19.9598	20.51	16.6028	16.2136	18.4604	20.5545	20.3611	21.0909	17.6259	19.5292	18.1666	19.378	18.8494	1.31716	1.53928	0.791123	2.68607	2.76548	4.58011	3.05538	3.55043	NA	2.28345	2.13805	2.69743	1.57002	1.62181	1.98317	2.35676	1.96329	1.63971	2.29781
AT1G71400	NA	NA	NA	17.0066	NA	15.9831	18.9808	NA	NA	NA	NA	NA	19.5459	NA	NA	17.5982	21.4932	17.6564	16.9731	17.4358	NA	19.2024	20.6109	18.9129	17.6265	NA	18.7843	22.4817	21.8616	15.9256	0.843005	0.815997	NA	NA	NA	NA	NA	NA	NA	NA	NA	NA	0.37789	NA	0.83728	0.491035	4.1197	NA	NA
AT1G74170	NA	NA	NA	NA	NA	NA	NA	NA	NA	NA	NA	NA	NA	NA	NA	NA	NA	NA	NA	NA	NA	NA	NA	NA	NA	NA	NA	NA	NA	NA	2.14324	2.2156	1.42761	2.97746	2.3141	NA	NA	NA	NA	2.23496	2.43558	2.78748	2.868	2.98664	2.45134	1.86578	1.93836	2.61125	2.43652
AT1G74180	NA	NA	NA	NA	NA	NA	NA	NA	NA	NA	NA	NA	NA	NA	NA	NA	NA	NA	NA	NA	NA	NA	NA	NA	NA	NA	NA	NA	NA	NA	1.8165	1.88142	1.1093	2.51702	1.21121	NA	NA	0.0891278	NA	2.72319	2.85818	1.97764	1.18426	1.47133	1.62433	2.25011	1.52113	1.78873	2.01757
AT1G74200	NA	NA	NA	NA	NA	NA	NA	NA	NA	NA	NA	NA	NA	NA	NA	NA	NA	NA	NA	NA	NA	NA	NA	NA	NA	NA	NA	NA	NA	NA	1.19859	0.841166	1.12011	1.30501	0.927685	NA	0.865367	1.27889	2.34113	1.044	0.76466	0.980947	0.118621	NA	NA	2.2936	0.179363	0.123211	0.539976
AT1G80080	NA	19.5069	19.4055	20.2519	12.7422	26.0185	28.3423	21.9816	18.7823	NA	19.4132	18.641	NA	18.9109	NA	NA	21.0614	18.2383	18.5682	19.6267	19.2746	19.4747	20.5464	20.2826	20.6168	NA	16.9424	21.2619	19.0693	20.1582	0.518001	NA	NA	1.56189	1.02221	6.04273	NA	NA	NA	NA	NA	NA	NA	NA	NA	NA	NA	NA	2.22361
AT2G15080	22.6757	22.2501	22.5597	12.7454	NA	23.421	20.913	19.5039	NA	19.8008	19.4953	18.6359	19.0406	19.879	19.9732	20.8297	19.9671	15.2124	21.7939	17.6918	21.7772	19.0702	NA	NA	NA	18.7383	20.4139	13.7888	21.4509	16.8481	NA	NA	NA	NA	NA	NA	NA	NA	NA	4.69821	4.71417	4.31093	5.15232	5.45038	5.67116	4.18367	NA	NA	NA
AT2G25440	NA	NA	NA	NA	NA	NA	NA	NA	NA	NA	NA	NA	NA	NA	NA	NA	NA	NA	NA	NA	NA	NA	NA	NA	NA	NA	NA	NA	NA	NA	3.40055	NA	NA	NA	NA	NA	NA	NA	NA	NA	NA	NA	0.650277	NA	0.0308981	5.98501	NA	NA	NA
AT2G32660	NA	NA	NA	NA	NA	NA	NA	NA	NA	NA	NA	NA	NA	NA	NA	NA	NA	NA	NA	NA	NA	NA	NA	NA	NA	NA	NA	NA	NA	NA	2.71287	2.00791	NA	NA	NA	2.49529	0.0931735	0.911188	NA	NA	NA	NA	NA	NA	NA	5.56934	2.2694	NA	NA
AT2G33020	NA	NA	NA	NA	NA	NA	NA	NA	NA	NA	NA	NA	NA	NA	NA	NA	NA	NA	NA	NA	NA	NA	NA	NA	NA	NA	NA	NA	NA	NA	NA	NA	NA	0.753157	NA	NA	NA	NA	NA	NA	NA	NA	NA	0.429364	0.944197	1.31711	0.0766301	NA	NA
AT2G33050	NA	NA	NA	NA	NA	NA	NA	NA	NA	NA	NA	NA	NA	NA	NA	NA	NA	NA	NA	NA	NA	NA	NA	NA	NA	NA	NA	NA	NA	NA	NA	1.19067	NA	0.244797	NA	1.79899	1.24544	2.62269	NA	1.38754	1.52016	2.40585	1.62872	2.08383	3.58328	3.4229	2.11851	NA	0.183897
AT2G33080	NA	NA	NA	NA	NA	NA	NA	NA	NA	NA	NA	NA	NA	NA	NA	NA	NA	NA	NA	NA	NA	NA	NA	NA	NA	NA	NA	NA	NA	NA	NA	NA	NA	NA	NA	NA	NA	NA	NA	NA	NA	NA	NA	NA	NA	3.66212	NA	NA	NA
AT2G42800	23.9044	22.8057	24.7015	27.3222	26.3763	25.3599	25.591	25.6843	20.9119	27.989	28.1313	23.0228	21.916	20.8115	25.0604	21.8533	20.9132	28.0396	26.5358	26.5311	24.8877	17.8632	18.861	17.7712	20.0676	18.5869	24.0978	16.7376	19.9687	22.6673	NA	NA	NA	3.0004	2.08809	2.82842	NA	NA	NA	0.813221	0.647719	NA	NA	NA	NA	NA	NA	2.08018	2.41171
AT3G05360	19.004	17.7809	16.9108	16.2825	NA	17.1445	19.4725	20.4085	22.1986	17.4458	NA	NA	NA	NA	NA	18.9302	19.3328	NA	17.614	NA	NA	NA	20.8886	17.7291	18.8272	NA	15.9171	18.3415	19.8628	NA	5.15133	4.42951	3.46408	1.05232	NA	NA	1.32426	5.10621	0.249046	0.706881	0.229003	0.548585	1.12544	0.492042	0.53605	4.88159	3.58287	NA	2.72085
AT3G05370	NA	NA	NA	NA	NA	NA	NA	NA	NA	NA	NA	NA	NA	NA	NA	NA	NA	NA	NA	NA	NA	NA	NA	NA	NA	NA	NA	NA	NA	NA	3.17407	0.0183618	NA	1.78497	1.36279	NA	NA	NA	NA	1.82034	1.95034	2.93838	2.69074	2.00404	2.04248	2.05803	NA	2.58009	0.828548
AT3G05650	16.4344	NA	NA	NA	NA	NA	21.4407	NA	NA	16.8861	22.6748	21.4865	22.1732	17.1263	18.5678	16.3824	NA	19.3465	18.9944	NA	17.6068	NA	NA	NA	21.4093	20.0496	NA	21.3598	NA	21.5123	1.91797	NA	NA	1.3808	0.26668	NA	NA	NA	NA	5.06972	5.03217	2.93416	3.88362	4.56017	4.3422	3.58168	0.302646	2.67171	1.29324
AT3G05660	NA	NA	NA	NA	NA	NA	NA	NA	NA	NA	NA	NA	NA	NA	NA	NA	NA	NA	NA	NA	NA	NA	NA	NA	NA	NA	NA	NA	NA	NA	3.04562	NA	NA	0.797223	NA	NA	NA	1.28316	NA	0.216531	0.205377	1.54026	2.71488	4.02904	1.32237	3.4474	NA	NA	1.71357
AT3G11080	NA	NA	NA	NA	NA	NA	NA	NA	18.9204	NA	NA	15.3507	NA	NA	NA	19.3174	NA	NA	NA	NA	15.6444	16.167	NA	NA	NA	NA	NA	NA	NA	NA	3.4871	2.07183	1.1434	NA	NA	NA	0.944807	0.998429	NA	NA	NA	2.21361	1.21314	0.323971	NA	4.18985	1.16508	NA	0.508123
AT3G23010	NA	NA	NA	NA	NA	NA	NA	NA	NA	NA	NA	NA	NA	NA	NA	NA	NA	NA	NA	NA	NA	NA	NA	NA	NA	NA	NA	NA	NA	NA	NA	NA	NA	NA	NA	NA	NA	NA	NA	NA	0.225814	1.9449	1.54123	1.80013	1.08971	0.013743	NA	NA	NA
AT3G23110	NA	NA	19.6009	17.3598	19.0742	22.6204	16.6239	NA	NA	19.075	19.1703	18.8606	19.6267	19.7051	19.5901	17.3477	17.8412	17.3	17.1909	NA	17.8077	17.1735	14.1589	18.5686	18.2214	19.6774	NA	20.2926	17.6745	NA	1.33355	NA	NA	NA	NA	NA	NA	NA	NA	1.6015	1.57564	3.29731	3.56539	4.4047	2.88111	2.3158	NA	NA	NA
AT3G23120	19.1792	18.5663	NA	15.3867	NA	NA	NA	NA	NA	16.2827	18.6537	20.2855	19.793	19.6072	20.1229	18.8321	16.1817	17.4563	18.3209	16.7742	NA	17.9298	20.1649	NA	17.3484	NA	17.3369	18.6782	17.9732	17.878	3.09761	NA	NA	1.19411	NA	NA	NA	NA	NA	2.65209	2.68551	3.49772	3.67751	4.26816	2.7311	3.21979	NA	0.142412	1.66278
AT3G24900	NA	NA	NA	NA	NA	NA	NA	NA	NA	NA	NA	NA	NA	NA	NA	NA	NA	NA	NA	NA	NA	NA	NA	NA	NA	NA	NA	NA	NA	NA	NA	NA	NA	NA	NA	NA	NA	NA	NA	NA	NA	NA	NA	0.505052	NA	NA	NA	NA	NA
AT3G24982	15.837	15.3407	NA	NA	NA	NA	NA	19.1925	NA	16.2239	NA	18.9746	NA	NA	16.4169	21.3519	NA	NA	17.767	NA	14.7196	NA	NA	NA	NA	NA	NA	NA	15.7072	NA	3.05951	NA	NA	NA	NA	NA	NA	NA	NA	NA	NA	NA	NA	NA	1.45137	4.93005	NA	NA	NA
AT3G25010	17.4588	NA	NA	NA	NA	NA	14.2224	16.5539	NA	16.428	16.3122	20.4486	18.7338	20.5316	19.3009	21.2865	NA	15.4072	19.0496	NA	17.5951	18.4233	17.8237	18.0406	17.1254	16.9137	NA	NA	NA	NA	3.1005	NA	NA	NA	NA	NA	NA	NA	NA	0.432907	0.275978	3.25613	4.15381	4.6603	2.62392	3.72517	0.00557988	NA	NA
AT3G25020	17.3955	16.5784	NA	18.8099	NA	13.5459	NA	NA	NA	21.5728	21.0515	19.28	18.2847	19.2856	18.73	22.2171	18.9319	15.5494	19.291	16.2899	20.1717	NA	16.9838	NA	18.7906	NA	15.6186	13.6528	NA	NA	NA	NA	NA	0.138968	NA	NA	NA	NA	NA	4.58098	4.46189	2.56544	2.67402	3.51664	2.97517	3.43935	1.06521	2.93589	0.10692
AT3G49750	NA	20.3615	20.1173	22.6508	21.9842	19.8626	NA	NA	NA	22.6931	21.5389	NA	21.2003	NA	21.831	NA	23.8926	22.6916	21.4452	22.2004	NA	22.0534	19.2634	21.0603	21.6737	NA	23.044	22.8246	23.3307	20.9421	NA	1.15473	0.0119502	2.16394	2.56803	2.62142	NA	NA	NA	3.24756	2.95423	1.06763	0.493949	1.21567	3.00578	0.100271	4.27226	3.43022	1.44932
AT3G53240	NA	NA	NA	NA	NA	NA	NA	NA	NA	NA	NA	NA	NA	NA	NA	NA	NA	NA	NA	NA	NA	NA	NA	NA	NA	NA	NA	NA	NA	NA	1.88136	2.0469	1.62457	3.29986	2.98441	1.73788	1.92234	1.18203	2.82493	2.10561	1.92299	1.88501	1.66994	2.05022	2.74313	1.11343	2.37422	2.68853	2.69804
AT4G04220	NA	NA	NA	NA	NA	NA	NA	NA	NA	NA	NA	NA	NA	NA	NA	NA	NA	NA	NA	NA	NA	NA	NA	NA	NA	NA	NA	NA	NA	NA	1.03313	NA	NA	1.8201	NA	1.53623	NA	NA	NA	1.74745	1.89208	1.79494	4.72834	4.52764	3.50526	1.45557	0.673911	NA	0.756608
AT4G13880	NA	NA	NA	NA	NA	NA	NA	NA	NA	NA	NA	NA	NA	NA	NA	NA	NA	NA	NA	NA	NA	NA	NA	NA	NA	NA	NA	NA	NA	NA	1.19036	NA	NA	NA	NA	0.456576	NA	NA	NA	NA	NA	0.589793	1.52208	0.558331	NA	1.82966	NA	NA	NA
AT4G13920	19.3926	NA	NA	NA	NA	NA	NA	NA	NA	NA	NA	18.2893	17.7228	18.6605	17.2762	20.1077	NA	NA	16.3272	17.9053	18.332	14.8363	NA	NA	NA	NA	NA	NA	NA	NA	4.52366	2.69466	1.42482	NA	NA	0.387941	NA	NA	NA	0.354986	0.123341	3.22071	3.00367	2.43403	1.19359	5.72763	0.771555	NA	1.24806
AT4G18760	25.872	27.5969	26.447	26.0241	26.262	25.9806	24.5394	25.8967	16.2166	26.245	26.1088	26.5929	26.0714	26.7501	25.5181	26.4822	25.0441	26.231	26.1016	26.8006	25.058	23.1498	24.1881	22.0294	24.0181	25.1064	25.475	25.8556	25.0456	25.2242	NA	2.76658	2.89564	4.13676	4.95327	2.98423	NA	0.752693	NA	1.1978	1.41229	1.69651	2.62641	1.89539	2.91998	NA	2.90576	3.52366	2.85828
AT5G25910	NA	NA	NA	NA	NA	NA	NA	NA	NA	NA	NA	NA	NA	NA	NA	NA	NA	NA	NA	NA	NA	NA	NA	NA	NA	NA	NA	NA	NA	NA	4.4117	4.18517	1.58075	0.258465	NA	NA	NA	NA	NA	NA	NA	0.390572	2.03022	1.59895	0.577572	3.95175	1.84003	NA	0.914414
AT5G27060	NA	NA	NA	NA	NA	NA	NA	NA	NA	NA	NA	NA	NA	NA	NA	NA	NA	NA	NA	NA	NA	NA	NA	NA	NA	NA	NA	NA	NA	NA	1.20135	NA	NA	NA	NA	NA	NA	NA	NA	NA	NA	NA	0.0878854	0.528254	0.87435	3.64441	NA	NA	NA
AT5G40170	24.1838	24.2548	22.6144	21.4021	19.8325	NA	NA	NA	15.4503	23.195	22.8421	23.5209	23.2697	23.5233	23.1501	23.8583	20.538	22.5872	23.2239	21.7448	23.1022	21.252	22.2812	19.7683	23.2069	23.6491	22.9776	20.9986	21.6283	22.7982	6.41677	6.88727	5.71712	2.93053	0.637483	NA	NA	NA	NA	3.77123	4.00619	5.02248	5.2864	4.69932	4.59605	5.45496	3.28768	3.41736	4.43404
AT5G45770	18.904	17.2968	16.802	NA	NA	24.6605	23.5292	22.6642	NA	15.1673	NA	NA	NA	NA	NA	15.5322	14.4956	17.6897	NA	18.8846	19.7128	NA	NA	NA	17.0084	NA	16.9635	17.323	NA	16.686	NA	NA	NA	NA	NA	4.82059	NA	NA	NA	NA	NA	NA	NA	NA	NA	NA	NA	NA	NA
AT5G49290	NA	NA	NA	NA	NA	NA	NA	NA	NA	NA	NA	NA	NA	NA	NA	NA	NA	NA	NA	NA	NA	NA	NA	NA	NA	NA	NA	NA	NA	NA	0.335885	NA	NA	0.22591	0.358912	NA	0.772579	0.247408	2.70288	0.162319	0.373799	0.143565	NA	NA	NA	NA	0.108937	NA	0.0664111
AT5G65830	20.3988	20.1823	21.5448	20.3911	19.1083	19.4248	NA	19.823	NA	22.9458	23.1654	19.5185	20.1364	NA	20.754	19.7109	22.3978	22.5122	21.6308	22.1812	19.3899	22.2901	22.1686	21.0309	NA	NA	23.1787	20.0079	20.7232	20.0907	1.26467	0.438758	NA	1.58974	1.52521	3.98571	1.15872	1.21504	NA	1.44221	1.43523	1.95796	1.76273	1.83493	0.890236	0.897296	2.68111	1.00921	1.63417
AT1G45616	NA	NA	NA	NA	NA	NA	NA	NA	NA	NA	NA	NA	NA	NA	NA	NA	NA	NA	NA	NA	NA	NA	NA	NA	NA	NA	NA	NA	NA	NA	1.17231	NA	NA	NA	NA	NA	NA	NA	NA	NA	NA	NA	NA	NA	NA	2.61889	NA	NA	NA
AT2G32680	19.3817	16.5048	13.8207	NA	18.5131	18.2281	18.7007	16.488	19.3337	21.4822	23.6819	24.4503	24.0367	25.5756	23.6174	25.0871	NA	16.9768	19.2095	18.1679	18.2996	17.2493	19.4936	NA	15.0594	16.5173	NA	16.3247	17.1761	17.7075	3.05301	NA	NA	NA	NA	NA	NA	NA	NA	0.755333	0.662676	3.02997	6.69575	6.58682	5.04157	3.50219	NA	NA	NA
AT2G33060	16.9976	NA	NA	18.0813	17.0706	NA	17.5548	NA	NA	18.6744	17.0934	17.6056	15.9984	15.2639	15.0725	NA	15.6055	18.748	17.8879	20.3235	21.18	NA	15.1758	NA	NA	NA	17.8534	16.8323	18.1351	16.8549	NA	NA	NA	1.18046	1.27585	NA	NA	NA	NA	1.79753	1.85715	0.669321	2.50343	3.08769	1.87046	0.496826	0.934346	2.24592	1.08984
AT3G11010	NA	NA	NA	NA	NA	NA	NA	NA	NA	NA	NA	NA	NA	NA	NA	NA	NA	NA	NA	NA	NA	NA	NA	NA	NA	NA	NA	NA	NA	NA	3.72746	1.90999	2.68515	2.16963	1.24142	0.481206	1.44565	3.70593	1.75009	2.99657	2.76399	4.96175	5.42581	6.12196	3.91604	4.98755	1.8057	1.98192	2.18078
AT3G28890	NA	NA	NA	NA	NA	NA	NA	NA	NA	NA	NA	NA	NA	NA	NA	NA	NA	NA	NA	NA	NA	NA	NA	NA	NA	NA	NA	NA	NA	NA	2.45924	NA	NA	NA	NA	NA	NA	NA	NA	1.24773	1.54654	2.52804	3.01283	2.01705	0.425076	4.26904	NA	3.17696	NA
AT4G13810	NA	NA	NA	NA	NA	NA	NA	NA	NA	NA	NA	NA	NA	NA	NA	NA	NA	NA	NA	NA	NA	NA	NA	NA	NA	NA	NA	NA	NA	NA	4.84613	0.828754	NA	NA	0.377264	NA	NA	NA	NA	3.32141	3.58545	5.21522	5.16958	5.2237	3.55857	5.09641	NA	3.52433	1.63452
AT1G34290	NA	NA	NA	NA	NA	NA	NA	NA	NA	NA	NA	NA	NA	NA	NA	NA	NA	NA	NA	NA	NA	NA	NA	NA	NA	NA	NA	NA	NA	NA	NA	NA	NA	NA	NA	NA	NA	NA	NA	NA	NA	NA	NA	NA	NA	NA	NA	NA	NA
AT1G54480	NA	NA	NA	NA	NA	NA	NA	NA	NA	NA	NA	NA	NA	NA	NA	NA	NA	NA	NA	NA	NA	NA	NA	NA	NA	NA	NA	NA	NA	NA	NA	NA	NA	NA	NA	NA	NA	NA	NA	NA	NA	NA	NA	NA	NA	NA	NA	NA	NA
AT1G71390	NA	NA	NA	NA	NA	NA	NA	NA	NA	NA	NA	NA	NA	NA	NA	NA	NA	NA	NA	NA	NA	NA	NA	NA	NA	NA	NA	NA	NA	NA	NA	NA	NA	NA	NA	NA	NA	NA	NA	NA	NA	NA	NA	NA	NA	NA	NA	NA	NA
AT1G74190	NA	NA	NA	NA	NA	NA	NA	NA	NA	NA	NA	NA	NA	NA	NA	NA	NA	NA	NA	NA	NA	NA	NA	NA	NA	NA	NA	NA	NA	NA	NA	NA	NA	NA	NA	NA	NA	NA	NA	NA	NA	NA	NA	NA	NA	NA	NA	NA	NA
AT2G15040	NA	NA	NA	NA	NA	NA	NA	NA	NA	NA	NA	NA	NA	NA	NA	NA	NA	NA	NA	NA	NA	NA	NA	NA	NA	NA	NA	NA	NA	NA	NA	NA	NA	NA	NA	NA	NA	NA	NA	NA	NA	NA	NA	NA	NA	NA	NA	NA	NA
AT2G25470	NA	NA	NA	NA	NA	NA	NA	NA	NA	NA	NA	NA	NA	NA	NA	NA	NA	NA	NA	NA	NA	NA	NA	NA	NA	NA	NA	NA	NA	NA	NA	NA	NA	NA	NA	NA	NA	NA	NA	NA	NA	NA	NA	NA	NA	NA	NA	NA	NA
AT2G33030	NA	NA	NA	NA	NA	NA	NA	NA	NA	NA	NA	NA	NA	NA	NA	NA	NA	NA	NA	NA	NA	NA	NA	NA	NA	NA	NA	NA	NA	NA	NA	NA	NA	NA	NA	NA	NA	NA	NA	NA	NA	NA	NA	NA	NA	NA	NA	NA	NA
[truncated: 11 more columns]
